# Supplementary material for: Genome-based assessment of antimicrobial resistance reveals the lineage specificity of resistance and resistance gene profiles in Riemerella anatipestifer from China
Source: Microbiol Spectr. 2024 Jan 3;12(2):e03132-23. doi: 10.1128/spectrum.03132-23 (PMC10846147; doi:10.1128/spectrum.03132-23)
Supplement: Supplemental tables — Tables S1 to S4. [file spectrum.03132-23-s0002.xlsx]

## Sheet: Table S1
Table S1. Strain Information, MLST, Antimicrobial resistance phenotype, Antimicrobial resistance genes
	Basic information of strain										In silico multilocus sequence type (ST)									Phenotypic resistance																					Antimicrobial resistance genes
											-: Unknown	~n: novel full length allele similar to n							abbr.	GEN	KAN	STR	CHL	FFC	CEF	FEP	CTX	CAZ	FOX	AZM	ERY	AMP	NOR	OFX	RIF	SMX	TMP	TET	TGC		Aminoglycosides					Beta-lactams
																			Ecutoff:	>4mg/L	>16mg/L	>8mg/L	>8mg/L	>4mg/L	>2mg/L	>2mg/L	>1mg/L	>4mg/L	>8mg/L	>8mg/L	>0.5mg/L	>8mg/L	>4mg/L	>2mg/L	>1mg/L	>2mg/L	>8mg/L	>4mg/L	>0.5mg/L
Strain	Genome Accession	Host	Source	Location	Collection date	Clade	dRep cluster (99.9% identity)	Completeness (%)	Contamination (%)		ST	dnaB	groEL	gyrA	mdh	gluD	gpi	rpoB		Gentamicin	Kanamycin	Streptomycin	Chloramphenicol	Florfenicol	Cefalotin	Cefepime	Cefotaxime	Ceftazidime	Cefoxitin	Azithromycin	Erythromycin	Ampicillin	Norfloxacin	Ofloxacin	Rifampin	sulfamethoxazole	Trimethoprim	Tetracycline	Tigecycline		aph(3')	ranA	ranB	aadA1	aadS	bla	blaOXA	cfxA	blaRAA-1
ATCC_11845	CP003388.1	Duck	blood	USA	1932	Clade 2	79	99.03	0.03		15	2	1	1	1	1	3	3		16	128	16	4	1	<0.25	<0.25	<0.25	0.5	<0.25	1	<0.25	<0.25	0.5	<0.25	<0.25	256	256	<0.25	<0.25		0	1	1	0	0	0	0	0	0
CCUG18373	QXHN00000000	Chicken	upper respiratory tract	United Kingdom	1986	Clade 2	80	99.03	0.03		15	2	1	1	1	1	3	3		8	128	32	4	2	<0.25	4	<0.25	4	<0.25	2	<0.25	<0.25	<0.25	<0.25	<0.25	256	128	<0.25	<0.25		0	1	1	0	0	0	0	0	0
CCUG25001	QXHO00000000	Duck	Unknow	United Kingdom	1966	Clade 7	1	92.32	1.78		105	23	29	2	25	54	17	33		16	64	16	4	2	<0.25	1	<0.25	4	<0.25	0.5	<0.25	<0.25	<0.25	<0.25	<0.25	256	4	<0.25	<0.25		0	1	1	0	0	0	0	0	0
CCUG25002	QXHP00000000	Unknow	Unknow	Unknow	1969	Clade 6	52	91.76	1.46		108	21	29	8	5	29	57	18		16	32	32	4	2	<0.25	<0.25	<0.25	<0.25	<0.25	1	<0.25	<0.25	1	<0.25	<0.25	256	1	<0.25	<0.25		0	1	1	0	0	0	0	0	0
CCUG25004	QXHQ00000000	Unknow	Unknow	Denmark	1969	Clade 2	82	99.03	0.07		15	2	1	1	1	1	3	3		4	64	32	4	2	<0.25	<0.25	<0.25	<0.25	<0.25	0.5	<0.25	<0.25	<0.25	<0.25	<0.25	32	32	4	1		0	1	1	0	1	0	0	0	0
CCUG25005	QXHR00000000	Duck	Unknow	United Kingdom	1966	Clade 6	51	91.98	3		110	5	29	8	5	29	30	18		8	32	16	2	2	<0.25	1	<0.25	2	<0.25	0.5	<0.25	<0.25	<0.25	<0.25	<0.25	256	2	<0.25	<0.25		0	1	1	0	0	0	0	0	0
CCUG25006	JAQZQO000000000	Duck	Unknow	United Kingdom	1966	Clade 7	2	92.32	1.69		105	23	29	2	25	54	17	33		4	16	8	4	1	<0.25	<0.25	<0.25	<0.25	<0.25	0.5	<0.25	<0.25	<0.25	<0.25	<0.25	128	4	1	<0.25		0	1	1	0	0	0	0	0	0
CCUG25007	JAQZQN000000000	Duck	Unknow	Denmark	1989	Clade 7	4	93.06	1.52		112	2	29	2	25	54	17	33		4	128	4	4	1	<0.25	<0.25	<0.25	<0.25	<0.25	<0.25	<0.25	<0.25	<0.25	<0.25	<0.25	256	32	<0.25	<0.25		0	1	1	0	0	0	0	0	0
CCUG25008	QXHS00000000	Duck	Unknow	United Kingdom	1966	Clade 7	3	92.29	1.77		105	23	29	2	25	54	17	33		16	128	16	2	2	<0.25	1	<0.25	<0.25	<0.25	0.5	<0.25	<0.25	<0.25	<0.25	<0.25	128	32	<0.25	<0.25		0	1	1	0	0	0	0	0	0
CCUG25010	QXHT00000000	Unknow	Unknow	United Kingdom	1969	Clade 6	264	99	0.35		115	21	29	41	5	29	30	56		16	128	64	4	2	2	8	<0.25	1	<0.25	0.5	<0.25	4	<0.25	<0.25	<0.25	128	<0.25	4	0.5		0	1	1	0	1	0	1	0	0
CCUG25011	VLIP00000000	Duck	Liver	Unknow	1969	Clade 11	278	96.45	1.62		116	15	16	32	15	17	36	45		32	64	8	2	1	<0.25	1	<0.25	2	0.5	<0.25	<0.25	<0.25	<0.25	<0.25	<0.25	128	32	0.5	<0.25		0	1	1	0	0	0	0	0	0
CCUG25012	VLIO00000000	Duck	Liver	Denmark	1982	Clade 3	220	97.94	0.03		118	2	1	1	1	1	10	3		0.5	32	1	2	1	<0.25	<0.25	<0.25	<0.25	<0.25	<0.25	<0.25	<0.25	<0.25	<0.25	<0.25	<0.25	<0.25	8	1		0	1	1	0	0	0	0	0	0
CCUG25013	VLIQ00000000	Duck	Liver	Unknow	1989	Clade 5	41	92.73	2.63		119	28	25	8	26	29	56	18		32	128	128	2	2	1	8	0.5	8	<0.25	0.5	<0.25	4	<0.25	<0.25	<0.25	256	16	8	2		0	1	1	0	1	0	2	0	0
CCUG25054	QXHU00000000	Unknow	Unknow	Denmark	1969	Clade 11	224	91.43	1.95		121	13	12	30	13	14	33	44		16	64	8	4	1	<0.25	2	<0.25	<0.25	<0.25	0.5	4	<0.25	<0.25	<0.25	<0.25	256	32	2	1		0	1	1	0	0	0	0	0	0
CCUG25055	QXHV00000000	Duck	Salpinx	Denmark	1978	Clade 7	5	91.64	1.46		112	2	29	2	25	54	17	33		4	16	1	2	1	<0.25	<0.25	<0.25	<0.25	<0.25	<0.25	<0.25	<0.25	<0.25	<0.25	<0.25	128	<0.25	<0.25	<0.25		0	1	1	0	0	0	0	0	0
RA-CH-1	CP003787.1	Duck	Liver	China:Sichuan	1993	Clade 9	264	99	0.23		17	24	1	2	54	2	4	6		16	128	16	8	16	16	4	2	4	<0.25	256	128	4	16	4	16	256	512	4	1		0	1	1	0	1	0	1	0	0
RA-CH-2	CP004020.1	Duck	Liver	China	1996	Clade 2	112	99.03	0.03		2	2	1	1	1	1	2	2		64	128	32	64	8	4	8	0.5	4	<0.25	<0.25	8	4	16	16	128	256	512	32	8		0	1	1	0	1	0	2	0	0
RCAD0025	CP116238	Duck	Liver	China	2009	Clade 9	265	98.94	0.35		17	24	1	2	54	2	4	6		32	128	32	4	1	16	0.5	1	1	<0.25	512	256	0.5	8	2	8	256	32	8	1		0	0	1	0	1	0	1	0	0
RCAD0111	LUDR00000000	Duck	Liver	China:Guizhou	2012	Clade 9	260	99	0.37		21	24	1	16	54	2	24	8		16	64	32	32	2	4	0.5	<0.25	<0.25	<0.25	512	128	2	32	8	1	256	>512	8	2		0	1	1	0	1	0	1	0	0
RCAD0121	LUDI00000000	Duck	Liver	China:Beijing	2011	Clade 9	243	98.71	0.81		22	24	1	19	54	2	6	15		8	64	4	4	1	8	1	2	1	<0.25	512	256	0.5	32	8	<0.25	512	64	2	<0.25		0	1	1	0	0	0	1	0	0
RCAD0122	LUDU00000000	Duck	Liver	China:Guangdong	2012	Clade 2	115	99	0.03		23	2	1	1	1	1	24	3		16	128	32	32	2	128	128	128	128	<0.25	0.5	8	128	16	8	<0.25	512	512	32	32		0	1	1	0	1	0	2	0	1
RCAD0123	LUDP00000000	Duck	Liver	China:Jilin	2011	Clade 1	215	98.82	0.06		24	2	1	1	1	1	2	27		16	128	16	4	1	32	4	8	4	<0.25	0.5	<0.25	2	32	16	0.5	256	128	8	2		0	1	1	0	0	0	1	0	0
RCAD0124	LUDQ00000000	Duck	Liver	China:Sichuan	2011	Clade 2	113	98.95	0.03		25	2	1	1	1	1	11	8		16	128	32	32	1	4	<0.25	<0.25	0.5	<0.25	0.5	8	1	32	8	<0.25	256	>512	32	16		0	1	1	0	1	0	2	0	0
RCAD0125	LUDJ00000000	Duck	Liver	China:Hainan	2012	Clade 1	214	99.03	0.05		38	2	1	1	1	1	2	3		64	512	64	16	1	64	32	64	64	<0.25	128	128	16	32	16	<0.25	256	256	16	4		0	1	1	0	1	1	2	0	0
RCAD0127	LUDV00000000	Duck	Liver	China:Sichuan	2013	Clade 1	192	99	0.75		123	1	1	1	1	1	2	37		8	64	32	16	1	32	2	16	8	<0.25	32	32	4	32	16	8	128	512	16	8		0	1	1	0	1	0	1	0	0
RCAD0131	LUDS00000000	Duck	Liver	China:Hainan	2011	Clade 2	116	99.03	0.03		28	2	1	1	1	1	24	8		16	64	64	2	2	4	1	1	4	<0.25	128	128	2	32	16	0.5	256	256	2	1		0	1	1	0	1	0	2	0	0
RCAD0133	CP029760.1	Duck	Liver	China:Sichuan,Chongzhou	2011	Clade 5	38	92.61	2.04		29	3	29	28	26	29	30	8		32	256	64	4	2	0.5	4	<0.25	2	<0.25	0.5	<0.25	2	32	8	<0.25	512	512	16	2		0	1	1	0	1	0	1	0	0
RCAD0134	LUDO00000000	Duck	Liver	China:Jiangsu	2011	Clade 2	114	99.03	0.03		38	2	1	1	1	1	2	3		8	64	64	32	2	4	8	2	2	<0.25	0.5	8	2	32	16	<0.25	128	256	32	16		0	1	1	0	1	0	2	0	0
RCAD0135	QXQO00000000	Duck	Brain	China:Guangdong	2017	Clade 9	264	99	0.07		17	24	1	2	54	2	4	6		16	128	32	2	1	4	2	4	4	<0.25	512	512	1	8	4	32	512	256	8	2		0	1	1	0	1	0	1	0	0
RCAD0142	LUDG00000000	Duck	Liver	China:Guangxi,Liuzhou	2011	Clade 2	117	99	0.03		28	2	1	1	1	1	24	8		16	128	32	2	1	0.5	<0.25	<0.25	1	<0.25	64	64	1	32	8	64	256	256	4	<0.25		0	1	1	0	1	0	2	0	0
RCAD0143	JAFKAM000000000	Duck	Brain	China:GuangDong	2010	Clade 1	201	98.82	0.07		34	2	1	1	1	1	2	31		32	512	32	4	2	<0.25	1	<0.25	4	<0.25	128	256	2	32	16	128	256	512	32	32		0	1	1	0	0	0	1	0	0
RCAD0145	JAFKAN000000000	Duck	Heart	China:Sichuan,Meishan	2010	Clade 1	208	99	0.06		126	2	1	1	1	1	2	51		16	256	16	8	2	16	2	4	8	<0.25	128	128	2	32	16	128	256	512	16	4		1	1	1	0	0	0	1	0	0
RCAD0146	VLIM00000000	Duck	Liver	China:GuangDong	2010	Clade 2	95	98.94	0.79		127	2	1	1	1	1	2	18		2	64	8	16	4	<0.25	<0.25	<0.25	4	1	4	<0.25	<0.25	16	8	256	>512	512	1	<0.25		0	1	1	0	0	0	1	0	0
RCAD0147	LUDN00000000	Duck	Liver	China:Sichuan	2011	Clade 2	98	98.94	0.1		128	2	1	5	1	1	2	25		4	64	8	2	1	<0.25	0.5	<0.25	<0.25	<0.25	0.5	<0.25	0.5	64	8	128	256	256	4	1		0	1	1	0	0	0	1	0	0
RCAD0148	JAFKAO000000000	Duck	Liver	China:GuangDong	2010	Clade 1	201	98.82	0.07		34	2	1	1	1	1	2	31		1	32	16	4	1	<0.25	1	<0.25	1	<0.25	128	128	<0.25	32	16	128	512	512	32	8		0	1	1	0	0	0	1	0	0
RCAD0150	LUDM00000000	Duck	Liver	China:Hainan	2011	Clade 2	92	98.22	0.16		33	2	4	1	1	1	21	19		2	4	4	4	1	<0.25	<0.25	<0.25	1	<0.25	0.5	<0.25	<0.25	64	128	<0.25	256	512	8	4		0	1	1	0	0	0	1	0	0
RCAD0152-1	QXQN00000000	Duck	Brain	China:Beijing	2011	Clade 9	240	98.21	0.38		129	24	1	18	54	2	41	41		64	64	16	4	1	8	2	8	8	<0.25	128	128	2	16	8	<0.25	256	32	16	4		0	1	1	0	0	0	1	0	0
RCAD0161	JAFKAP000000000	Duck	Liver	China:Guizhou	2013	Clade 1	124	99	0.1		41	2	1	1	1	1	9	12		8	16	8	4	2	16	2	8	4	<0.25	128	64	2	32	16	<0.25	256	256	32	8		0	1	1	0	0	0	1	0	0
RCAD0179	QXQM00000000	Duck	Liver	China:Sichuan	1995	Clade 2	81	99	0.44		15	2	1	1	1	1	3	3		16	128	64	4	1	16	2	2	4	<0.25	256	256	1	16	8	64	512	256	8	1		0	1	1	0	1	0	2	0	0
RCAD0181	LUDL00000000	Duck	Liver	China:Guangdong	2014	Clade 1	202	99.03	0.43		34	2	1	1	1	1	2	31		16	128	16	4	1	8	1	1	2	<0.25	0.5	<0.25	1	32	8	32	256	8	32	4		0	1	1	0	0	0	1	0	0
RCAD0183	LUDK00000000	Duck	Liver	China:Guangdong	2014	Clade 2	105	99	0.03		35	2	1	1	1	1	2	20		2	32	8	32	1	4	1	0.5	1	<0.25	64	32	1	32	8	<0.25	256	512	16	4		0	1	1	0	1	0	2	0	0
RCAD0188	LUDH00000000	Duck	Liver	China:Guangdong	2014	Clade 2	107	98.85	0.07		36	3	1	11	1	1	30	20		2	32	4	32	1	8	1	1	1	<0.25	64	32	1	32	8	0.5	256	>512	16	4		0	1	1	0	1	0	2	0	0
RCAD0191	JAFKAQ000000000	Duck	Liver	China:GuangDong	2012	Clade 2	99	98.94	0.1		10	2	1	1	1	1	2	4		8	16	4	4	1	2	1	1	1	<0.25	128	128	1	32	16	1	256	512	4	2		0	1	1	0	0	0	1	0	0
RCAD0195	JAFKAR000000000	Duck	Liver	China:GuangDong	2014	Clade 7	6	91.5	1.23		130	1	8	20	25	54	50	65		16	128	32	32	2	16	0.5	0.5	0.5	<0.25	512	256	1	32	16	16	512	256	4	1		0	1	1	0	1	0	1	0	0
RCAD0282	QXQL00000000	Duck	Liver	China:Sichuan,Chengdu	2014	Clade 9	267	99	0.07		17	24	1	2	54	2	4	6		16	128	32	8	4	32	4	8	8	<0.25	256	128	2	8	2	32	128	128	16	2		0	1	1	1	1	0	1	0	0
RCAD0296	JAFKAT000000000	Duck	Liver	China:Sichuan,Deyang	2016	Clade 1	188	99.03	0.1		2	2	1	1	1	1	2	2		32	128	16	4	16	16	64	8	32	<0.25	256	128	32	32	16	128	256	512	32	8		0	1	1	0	0	0	2	0	0
RCAD0306	JAFKAU000000000	Duck	Liver	China:Sichuan,Qionglai	2016	Clade 1	198	99.03	0.13		57	2	1	1	1	1	2	13		128	512	64	16	8	16	128	32	32	<0.25	256	128	32	32	16	4	256	128	32	8		0	1	1	0	0	0	2	0	0
RCAD0320	JAFKAW000000000	Duck	Liver	China:Sichuan,Deyang	2016	Clade 2	89	99.03	0.17		58	2	1	5	1	1	2	8		16	128	32	4	8	32	64	16	16	<0.25	128	64	16	32	8	8	512	512	8	2		0	1	1	0	0	0	3	0	0
RCAD0322	JAFKAX000000000	Duck	Liver	China:Sichuan,Meishan	2016	Clade 1	199	99.03	0.13		57	2	1	1	1	1	2	13		32	128	64	32	16	16	128	16	64	<0.25	256	32	32	32	16	1	512	512	32	8		0	1	1	0	1	0	3	0	0
RCAD0324	JAFKAY000000000	Duck	Liver	China:Sichuan,Leshan	2016	Clade 2	87	99.03	0.13		58	2	1	5	1	1	2	8		8	32	8	8	8	4	32	8	4	<0.25	256	128	8	16	4	<0.25	256	256	32	8		0	1	1	0	0	0	2	0	0
RCAD0347	JAFKAZ000000000	Duck	Liver	China:Sichuan,Mianyang	2016	Clade 2	88	99.03	0.21		58	2	1	5	1	1	2	8		16	64	8	4	8	16	32	16	16	<0.25	128	128	16	32	4	2	512	512	4	2		0	1	1	0	0	0	3	0	0
RCAD0351	JAFKBA000000000	Duck	Liver	China:Guangdong	2016	Clade 1	212	99.03	0.03		131	2	29	1	1	54	30	25		16	32	32	4	2	8	4	4	8	<0.25	128	128	4	16	16	128	256	512	32	16		0	1	1	0	1	0	1	0	0
RCAD0353	JAFKBC000000000	Duck	Liver	China:Guangdong	2016	Clade 2	111	98.85	0.03		13	2	1	1	1	1	2	43		16	64	128	32	2	8	64	2	4	<0.25	64	64	4	32	16	1	512	>512	64	16		0	1	1	0	1	0	2	0	0
RCAD0354	JAFKBD000000000	Duck	Liver	China:Sichuan,Deyang,Guanghan	2016	Clade 1	206	99.03	0.13		67	24	1	1	1	1	2	13		32	128	16	64	64	16	1	4	2	<0.25	512	128	1	64	16	1	512	512	32	8		0	1	1	0	0	0	1	0	0
RCAD0356	JAFKBE000000000	Duck	Liver	China:Guangdong	2016	Clade 1	178	99	0.07		60	2	1	1	1	6	2	31		32	128	32	32	1	64	64	8	32	<0.25	256	256	16	32	16	128	256	>512	32	4		0	1	1	0	1	0	2	0	0
RCAD0359	JAFKBF000000000	Duck	Liver	China:Guangdong	2016	Clade 2	109	98.85	0.03		66	2	1	1	1	1	2	9		16	128	64	32	1	32	16	8	8	<0.25	64	64	16	32	16	128	256	>512	32	16		0	1	1	0	1	0	2	0	0
RCAD0363	JAFKBH000000000	Duck	Liver	China:Guangdong	2016	Clade 1	193	99	0.03		132	2	1	1	1	1	2	58		16	256	32	4	1	4	2	4	4	<0.25	256	128	1	32	8	<0.25	512	128	16	2		0	1	1	0	0	0	1	0	0
RCAD0364	JAFKBI000000000	Duck	Liver	China:Guangdong	2016	Clade 1	178	99	0.07		60	2	1	1	1	6	2	31		16	128	64	32	4	16	32	8	32	<0.25	256	128	8	32	8	128	256	256	32	8		0	1	1	0	1	0	2	0	0
RCAD0367	JAFKBK000000000	Goose	Liver	China:Sichuan,Chongzhou	2016	Clade 9	256	98.92	0.34		76	24	1	16	54	2	24	25		16	256	16	64	32	32	128	16	32	<0.25	512	512	32	32	8	64	512	512	32	8		0	1	1	0	0	0	2	0	0
RCAD0368	JAFKBL000000000	Duck	Liver	China:Sichuan,Qionglai	2016	Clade 1	200	99.03	0.13		57	2	1	1	1	1	2	13		32	256	128	32	16	16	128	16	64	<0.25	128	32	32	64	8	2	512	256	32	16		0	1	1	0	1	0	3	0	0
RCAD0369	JAFKBM000000000	Duck	Liver	China:Guizhou	2017	Clade 1	124	99	0.1		41	2	1	1	1	1	9	12		16	128	32	4	2	8	1	2	2	<0.25	256	256	1	32	8	1	256	32	32	8		0	1	1	0	0	0	1	0	0
RCAD0370	JAFKBN000000000	Duck	Liver	China:Guizhou	2017	Clade 1	124	99	0.1		41	2	1	1	1	1	9	12		32	128	16	4	1	8	2	4	4	<0.25	128	128	4	32	16	<0.25	256	128	16	8		0	1	1	0	0	0	1	0	0
RCAD0371	JAFKBO000000000	Duck	Liver	China:Guizhou	2017	Clade 2	104	99.03	0.03		35	2	1	1	1	1	2	20		32	256	128	32	1	4	4	1	2	<0.25	64	32	2	32	8	2	512	512	32	4		0	1	1	0	1	0	2	0	0
RCAD0373	JAFKBQ000000000	Duck	Liver	China:Guizhou	2017	Clade 9	257	98.96	0.39		21	24	1	16	54	2	24	8		16	128	64	32	1	4	4	2	8	<0.25	512	512	1	32	128	4	256	256	16	4		0	1	1	0	1	0	1	0	0
RCAD0374	JAFKBR000000000	Duck	Liver	China:Guizhou	2017	Clade 1	124	99	0.1		41	2	1	1	1	1	9	12		32	128	16	4	1	8	2	2	4	<0.25	256	128	1	32	16	<0.25	512	256	32	8		0	1	1	0	0	0	1	0	0
RCAD0378	JAFKBU000000000	Duck	Liver	China:Guizhou	2017	Clade 1	124	99	0.1		41	2	1	1	1	1	9	12		32	128	16	8	2	16	4	8	8	<0.25	128	128	4	32	16	1	256	256	32	8		0	1	1	0	0	0	1	0	0
RCAD0383	JAFKBZ000000000	Duck	Liver	China:Guizhou	2017	Clade 2	103	99.03	0.03		35	2	1	1	1	1	2	20		16	128	32	64	1	2	4	1	4	<0.25	128	128	4	64	16	2	256	>512	32	8		0	1	1	0	1	0	2	0	0
RCAD0384	JAFKCA000000000	Duck	Liver	China:Guizhou	2017	Clade 1	124	99	0.1		41	2	1	1	1	1	9	12		16	256	2	8	2	4	2	4	8	<0.25	128	128	4	32	8	0.5	128	128	32	8		0	1	1	0	0	0	1	0	0
RCAD0387	JAFKCC000000000	Duck	Liver	China:Sichuan,Mianyang	2017	Clade 1	195	99.03	0.07		133	2	1	1	1	29	2	25		64	64	32	16	16	16	4	4	8	<0.25	512	256	4	64	16	4	512	512	32	16		0	1	1	0	0	0	1	0	0
RCAD0388	RWKT00000000	Gallus gallus	Throat	China:Sichuan,Deyang	2017	Clade 4	76	95.86	2.7		134	3	2	21	3	4	7	26		32	128	128	16	4	2	16	0.5	8	<0.25	512	256	4	64	4	<0.25	256	64	16	2		0	1	1	0	1	0	1	0	0
RCAD0389	JAFKCD000000000	Duck	Liver	China:Guangdong	2016	Clade 2	109	98.81	0.03		66	2	1	1	1	1	2	9		8	64	32	64	2	16	2	1	8	<0.25	64	32	2	32	8	128	512	>512	32	8		0	1	1	0	1	0	2	0	0
RCAD0390	JAFKCE000000000	Duck	Liver	China:Sichuan,Deyang,Guanghan	2016	Clade 2	109	98.85	0.03		66	2	1	1	1	1	2	9		16	64	16	32	128	8	2	2	4	<0.25	256	128	2	64	32	2	512	512	16	8		0	1	1	0	1	0	2	0	0
RCAD0392	CP031845.1	Duck	Liver	China:Sichuan,MianYang	1998	Clade 2	121	99.03	0.03		44	2	1	1	1	54	2	3		32	64	64	128	8	2	8	0.5	8	<0.25	2	8	2	64	8	256	256	>512	32	16		0	1	1	0	1	0	1	0	0
RCAD0399	VLII00000000	Duck	Liver	China:Shandong	2017	Clade 9	262	98.99	0.11		77	24	1	2	54	2	24	6		32	128	32	32	2	4	2	0.5	4	<0.25	1	<0.25	1	8	1	64	512	512	8	1		0	1	1	0	0	0	1	0	0
RCAD0400	JAFKCF000000000	Duck	Liver	China:Zhejiang	2017	Clade 2	110	98.85	0.03		13	2	1	1	1	1	2	43		16	64	32	32	1	4	16	1	16	<0.25	64	64	4	64	16	<0.25	128	>512	32	16		0	1	1	0	1	0	2	0	0
RCAD0401	JAFKCG000000000	Duck	Liver	China:Zhejiang	2017	Clade 2	110	98.85	0.03		13	2	1	1	1	1	2	43		8	32	16	32	4	2	8	1	4	<0.25	64	32	2	32	16	1	256	>512	32	8		0	1	1	0	1	0	2	0	0
RCAD0402	JAFKCH000000000	Duck	Liver	China:Guangdong	2017	Clade 2	218	98.85	0.03		63	2	1	1	1	54	7	4		16	128	16	16	2	4	4	1	8	<0.25	128	32	1	32	8	<0.25	256	>512	16	8		0	1	1	0	0	0	1	0	0
RCAD0405	JAQZQM000000000	Duck	Liver	China:Guangdong	2017	Clade 2	217	98.82	0.03		63	2	1	1	1	54	7	4		16	128	16	32	1	2	1	1	2	<0.25	64	64	1	32	8	<0.25	256	>512	16	4		0	1	1	0	0	0	1	0	0
RCAD0407	JAQZQL000000000	Duck	Liver	China:Jiangxi	2017	Clade 1	179	99	0.07		60	2	1	1	1	6	2	31		64	256	256	8	4	8	64	8	32	<0.25	64	32	16	64	16	64	256	512	4	0.5		0	1	1	0	1	0	2	0	0
RCAD0408	JAQZQK000000000	Duck	Liver	China:Jiangxi	2017	Clade 1	177	99	0.07		34	2	1	1	1	1	2	31		16	128	32	32	4	8	64	8	32	<0.25	64	32	8	32	16	64	512	>512	0.5	0.5		0	1	1	0	0	0	2	0	0
RCAD0414	QXFQ00000000	Duck	Liver	China:Sichuan,Qionglai	2017	Clade 5	28	92.86	2.45		91	3	29	6	4	29	6	17		32	256	256	8	32	32	128	16	64	<0.25	512	512	64	32	8	2	512	4	16	2		0	1	1	0	1	0	2	0	0
RCAD0415	JAQZQJ000000000	Duck	Liver	China:Sichuan,Chengdu	2017	Clade 1	209	99.03	0.1		45	2	1	1	1	1	24	13		32	128	64	2	4	32	2	4	8	<0.25	512	128	2	64	32	32	512	>512	32	8		0	1	1	0	0	0	1	0	0
RCAD0416	CP073239;CP073240	Duck	Throat	China:Sichuan,MianYang	2017	Clade 8	282	90.69	0.76		135	25	20	44	19	23	47	61		32	256	128	32	32	16	32	8	64	<0.25	512	128	256	64	16	128	512	512	32	8		1	1	1	0	2	0	2	0	0
RCAD0417	JAQZQI000000000	Duck	Liver	China:Sichuan,Qionglai	2017	Clade 1	195	99.03	0.07		133	2	1	1	1	29	2	25		16	128	32	4	4	16	1	4	2	<0.25	128	64	2	64	16	128	512	512	32	8		0	1	1	0	0	0	1	0	0
RCAD0420	JAQZQH000000000	Duck	Liver	China:Guangdong	2017	Clade 4	67	96.52	1.61		20	3	2	3	3	4	7	9		32	128	32	64	16	32	8	4	8	1	>512	64	8	64	16	128	512	>512	16	2		0	1	1	0	1	1	2	0	0
RCAD0421	QXQJ00000000	Duck	Liver	China:Guangdong	2017	Clade 4	55	96.76	1.01		31	3	2	3	1	4	7	11		32	256	16	32	32	32	16	4	16	2	256	64	8	64	16	2	512	>512	16	8		0	1	1	0	0	1	2	0	0
RCAD0422	QXQI00000000	Duck	Liver	China:Guangdong	2017	Clade 4	56	96.76	1.01		31	3	2	3	1	4	7	11		16	128	32	32	32	32	32	8	32	2	256	64	8	64	16	32	512	>512	16	4		0	1	1	0	0	1	2	0	0
RCAD0423	JAQZQG000000000	Duck	Liver	China:Guangdong	2017	Clade 4	61	96.04	1.16		39	3	2	4	3	4	8	10		32	128	16	32	8	8	16	2	16	2	1	8	4	64	8	16	512	>512	16	2		0	1	1	0	0	1	2	0	0
RCAD0424	JAQZQF000000000	Duck	Liver	China:Guangdong	2017	Clade 4	68	96.52	1.61		20	3	2	3	3	4	7	9		32	128	64	64	16	16	16	2	8	1	128	32	8	32	16	128	512	>512	16	2		0	1	1	0	1	1	2	0	0
RCAD0425	JAQZQE000000000	Duck	Liver	China:Guangdong	2017	Clade 4	69	96.52	1.61		20	3	2	3	3	4	7	9		16	64	128	64	4	16	8	4	8	1	128	32	8	32	8	128	512	>512	16	2		0	1	1	0	1	1	2	0	0
RCAD0426	JAQZQD000000000	Duck	Liver	China:Guangdong	2017	Clade 9	262	99	0.11		77	24	1	2	54	2	24	6		32	256	32	64	2	4	1	1	8	<0.25	1	4	0.5	16	1	128	256	256	8	1		0	1	1	0	0	0	1	0	0
RCAD0427	QXQH00000000	Duck	Unknow	China:Shandong	2017	Clade 9	263	99	0.11		77	24	1	2	54	2	24	6		32	64	16	32	2	4	0.5	0.5	2	0.5	32	16	0.5	8	8	128	512	512	4	0.5		0	1	1	0	0	0	1	0	0
RCAD0436	JAQZQC000000000	Duck	Liver	China:Sichuan,Luzhou	2017	Clade 1	189	99.03	0.1		137	2	1	1	1	1	2	68		32	256	32	8	1	16	4	1	8	<0.25	256	256	4	32	32	4	256	512	32	8		0	1	1	0	0	0	1	0	0
RCAD0438	JAQZQB000000000	Duck	Liver	China:Sichuan,Qionglai	2017	Clade 6	45	92.14	2.56		138	24	29	46	5	29	30	25		16	64	16	2	1	<0.25	1	<0.25	1	<0.25	<0.25	<0.25	<0.25	32	8	64	512	8	8	1		0	1	1	0	0	0	0	0	0
RCAD0454	JAQZQA000000000	Duck	Liver	China:Chongqing	2017	Clade 2	83	99.03	0.13		58	2	1	5	1	1	2	8		16	128	16	8	8	16	16	2	16	<0.25	128	128	8	32	4	2	256	512	8	2		0	1	1	0	0	0	3	0	0
RCAD0509	JAQZPZ000000000	Duck	Liver	China:Tibet,Lhasa	2017	Clade 9	255	98.92	0.34		62	24	1	16	54	2	24	6		16	128	8	32	32	32	32	16	32	<0.25	512	512	16	16	8	32	256	>512	16	8		0	1	1	0	0	0	2	0	0
RCAD0510	JAQZPY000000000	Goose	Liver	China:Chongqing,Rongchang	2017	Clade 9	255	98.92	0.34		62	24	1	16	54	2	24	6		8	64	8	16	16	32	32	16	32	<0.25	512	256	16	16	8	32	256	>512	16	8		0	1	1	0	0	0	2	0	0
RCAD0511	VLIL00000000	Duck	Liver	China:Sichuan,Luzhou	2017	Clade 9	255	98.92	0.34		62	24	1	16	54	2	24	6		16	128	8	32	32	64	64	16	64	<0.25	256	512	32	32	8	64	256	>512	16	8		0	1	1	0	0	0	2	0	0
RCAD0512	JAQZPX000000000	Duck	Liver	China:Beijing	2017	Clade 1	187	99.03	0.1		38	2	1	1	1	1	2	3		64	256	64	64	64	8	4	4	8	<0.25	256	256	4	32	16	<0.25	256	256	32	8		0	1	1	0	0	0	1	0	0
RCAD0513	JAQZPW000000000	Duck	Liver	China:Beijing	2017	Clade 1	187	99.03	0.1		38	2	1	1	1	1	2	3		8	32	2	16	32	1	4	<0.25	8	<0.25	32	32	0.5	8	8	<0.25	256	256	32	8		0	1	1	0	0	0	1	0	0
RCAD0559	JAQZPV000000000	Duck	Brain	China:Chongqing,Tongliang	2017	Clade 2	83	99.03	0.21		58	2	1	5	1	1	2	8		2	64	4	4	8	16	4	4	2	<0.25	64	64	4	16	4	0.5	256	512	8	2		0	1	1	0	0	0	3	0	0
RCAD0563	VLIK00000000	Duck	Liver	China:Beijing	2017	Clade 9	237	98.93	0.88		139	24	1	18	54	2	25	66		1	64	8	4	1	16	1	1	1	<0.25	<0.25	<0.25	1	8	1	8	256	128	16	2		0	1	1	0	0	0	1	0	0
RCAD0564	JAQZPU000000000	Duck	Liver	China:Beijing	2017	Clade 9	240	98.2	0.38		129	24	1	18	54	2	41	41		8	64	8	4	2	<0.25	8	0.5	0.5	<0.25	0.5	<0.25	0.5	16	4	<0.25	256	32	16	2		0	1	1	0	0	0	1	0	0
RCAD0565	JAQZPT000000000	Duck	Liver	China:Beijing	2017	Clade 1	203	99	0.07		64	2	1	1	1	1	2	25		16	256	32	4	2	16	64	16	16	<0.25	128	128	8	32	8	16	256	512	8	1		0	1	1	0	0	0	2	0	0
RCAD0566	JAQZPS000000000	Duck	Liver	China:Beijing	2017	Clade 2	106	99.03	0.1		35	2	1	1	1	1	2	20		2	32	4	32	8	16	64	8	16	<0.25	64	16	16	32	8	2	256	>512	32	4		0	1	1	0	0	0	3	0	0
RCAD0569	JAQZPR000000000	Duck	Liver	China:Beijing	2017	Clade 1	203	99	0.07		64	2	1	1	1	1	2	25		8	128	16	4	2	8	32	4	8	<0.25	64	64	8	32	8	2	256	512	8	1		0	1	1	0	0	0	2	0	0
RCAD0570	JAQZPQ000000000	Duck	Liver	China:Sichuan	2012	Clade 2	120	99	0.03		141	2	1	1	1	1	6	12		8	128	16	32	2	0.5	4	<0.25	4	<0.25	128	64	2	32	4	0.5	256	>512	32	4		0	1	1	0	0	0	3	0	0
RCAD0571	VLIN00000000	Duck	Liver	China:Sichuan,Luzhou	2018	Clade 1	197	98.31	0.07		142	2	1	1	1	1	2	30		32	128	32	8	2	4	8	2	8	<0.25	256	128	<0.25	32	16	4	256	512	32	4		0	1	1	0	0	0	1	0	0
RCAD0575	JAQZPP000000000	Duck	Liver	China:Jilin,Tonghua	2018	Clade 1	197	98.31	0.07		142	2	1	1	1	1	2	30		16	128	32	4	2	8	1	<0.25	2	<0.25	128	256	0.5	16	0.5	2	256	256	32	8		0	1	1	0	0	0	1	0	0
RCAD0578	JAQZPO000000000	Duck	Liver	China:Jilin,Tonghua	2018	Clade 2	102	98.94	0.1		66	2	1	1	1	1	2	9		4	256	4	16	32	8	32	4	8	<0.25	16	8	8	16	8	16	256	64	16	4		0	1	1	0	0	0	1	0	0
RCAD0582	JAQZPN000000000	Duck	Liver	China:Sichuan,Meishan	2018	Clade 5	20	93.03	2.01		91	3	29	6	4	29	6	17		16	128	128	8	2	16	8	4	8	<0.25	0.5	<0.25	2	32	32	<0.25	256	4	8	4		0	1	1	0	1	0	1	0	0
RCAD0584	CP116240	Duck	Liver	China:Shandong	2015	Clade 10	276	95.14	4.58		144	6	6	45	26	27	6	12		4	32	4	4	2	2	8	2	8	<0.25	256	128	<0.25	8	2	0.5	256	64	16	4		0	1	1	0	1	0	1	0	0
RCAD0585	JAQZPM000000000	Duck	Liver	China:Shandong	2015	Clade 2	100	99	0.78		145	18	1	1	1	1	2	27		16	64	16	8	1	8	16	2	8	<0.25	0.5	<0.25	8	32	16	0.5	256	512	32	8		0	1	1	0	0	0	2	0	0
RCAD0586	JAQZPL000000000	Duck	Liver	China:Shandong	2015	Clade 2	122	98.54	0.03		146	2	1	1	1	1	2	8		8	128	16	8	2	<0.25	8	0.5	8	<0.25	128	64	1	64	32	<0.25	256	256	8	2		0	1	1	0	0	0	2	0	0
RCAD0587	JAQZPK000000000	Duck	Liver	China:Shandong	2015	Clade 9	242	98.75	0.92		147	24	1	2	54	2	46	60		32	256	64	64	2	0.5	4	<0.25	4	<0.25	128	128	2	16	4	64	512	>512	16	4		0	1	1	0	1	0	1	0	0
RCAD0590	JAQZPJ000000000	Duck	Liver	China:Shandong	2015	Clade 9	261	98.96	0.42		21	24	1	16	54	2	24	8		8	64	32	16	16	16	64	8	32	<0.25	512	128	16	32	8	2	512	512	32	16		0	1	1	0	1	0	2	0	0
RCAD0591	JAQZPI000000000	Duck	Liver	China:Guangdong,Foshan	2018	Clade 1	213	99.03	0.07		148	2	29	1	1	54	30	64		16	64	8	32	16	16	64	16	32	<0.25	512	512	32	32	8	128	256	256	16	8		0	1	1	0	0	0	2	0	0
RCAD0593	JAQZPH000000000	Duck	Liver	China:Anhui	2018	Clade 5	15	92.86	2.01		149	3	29	6	4	29	6	18		32	256	64	4	1	1	8	<0.25	4	<0.25	0.5	<0.25	2	32	8	<0.25	256	8	8	2		0	1	1	0	1	0	1	0	0
RCAD0594	JAQZPG000000000	Duck	Liver	China:Anhui	2018	Clade 5	35	91.14	2.04		150	3	29	23	26	29	30	18		16	256	64	4	2	1	8	0.5	8	<0.25	0.5	<0.25	2	32	16	2	256	256	8	2		0	1	1	0	1	0	1	0	0
RCAD0595	JAQZPF000000000	Duck	Liver	China:Anhui	2018	Clade 5	35	91.14	2.04		150	3	29	23	26	29	30	18		16	256	128	8	4	1	16	1	16	<0.25	0.5	<0.25	2	32	32	<0.25	256	32	8	4		0	1	1	0	1	0	1	0	0
RCAD0596	JAQZPE000000000	Duck	Liver	China:Anhui	2018	Clade 5	22	93.1	2.42		91	3	29	6	4	29	6	17		64	512	128	4	2	16	8	8	8	<0.25	0.5	0.5	2	16	8	<0.25	256	32	8	2		0	1	1	0	1	0	1	0	0
RCAD0597	JAQZPD000000000	Duck	Liver	China:Anhui	2018	Clade 6	43	92.18	1.97		152	5	29	9	5	29	30	47		16	128	16	8	4	16	4	8	4	<0.25	0.5	0.5	1	16	8	64	256	128	8	2		0	1	1	0	0	0	0	0	0
RCAD0600	JAQZPC000000000	Duck	Liver	China:Anhui	2018	Clade 5	15	92.14	2.01		149	3	29	6	4	29	6	18		16	128	128	2	1	<0.25	0.5	<0.25	0.5	<0.25	0.5	<0.25	0.5	8	4	<0.25	256	1	8	0.5		0	1	1	0	1	0	1	0	0
RCAD0601	JAQZPB000000000	Duck	Liver	China:Anhui	2018	Clade 5	15	92.86	2.01		149	3	29	6	4	29	6	18		64	256	256	2	1	1	8	<0.25	2	<0.25	0.5	<0.25	1	32	8	<0.25	256	2	8	2		0	1	1	0	1	0	1	0	0
RCAD0602	JAQZPA000000000	Duck	Liver	China:Anhui	2018	Clade 5	12	92.86	2.18		91	3	29	6	4	29	6	17		8	64	64	8	8	8	16	2	4	<0.25	256	256	8	32	16	1	512	256	32	16		0	1	1	0	1	0	1	0	0
RCAD0603	JAQZOZ000000000	Duck	Liver	China:Anhui	2018	Clade 5	12	92.86	2.18		91	3	29	6	4	29	6	17		32	256	256	2	1	16	4	1	1	<0.25	32	4	2	32	4	<0.25	256	8	8	1		0	1	1	0	1	0	1	0	0
RCAD0604	JAQZOY000000000	Duck	Liver	China:Anhui	2018	Clade 1	205	99.03	0.22		155	2	1	1	1	1	17	8		16	128	16	4	16	8	32	16	32	<0.25	64	16	8	16	16	1	256	256	32	4		0	1	1	0	0	0	2	0	0
RCAD0605	JAQZOX000000000	Duck	Liver	China:Anhui	2018	Clade 1	125	99.03	0.07		156	2	1	1	1	1	26	12		32	128	32	4	2	16	2	4	8	<0.25	128	256	1	32	8	<0.25	256	512	32	8		0	1	1	0	0	0	1	0	0
RCAD0606	JAQZOW000000000	Duck	Liver	China:Anhui	2018	Clade 6	46	92.14	3.02		157	24	29	46	5	29	30	18		16	64	4	2	1	32	2	4	4	<0.25	0.5	<0.25	0.5	32	8	0.5	512	32	4	2		0	1	1	0	0	0	0	0	0
RCAD0607	JAQZOV000000000	Duck	Liver	China:Anhui	2018	Clade 5	35	91.14	2.04		150	3	29	23	26	29	30	18		16	128	128	2	1	0.5	8	<0.25	8	<0.25	<0.25	<0.25	1	32	8	0.5	256	32	8	1		0	1	1	0	1	0	1	0	0
RCAD0610	JAQZOU000000000	Duck	Liver	China:Anhui	2018	Clade 5	14	92.86	2.01		91	3	29	6	4	29	6	17		32	128	256	2	1	0.5	4	<0.25	2	<0.25	0.5	<0.25	2	16	8	<0.25	256	2	8	2		0	1	1	0	1	0	1	0	0
RCAD0611	JAQZOT000000000	Duck	Liver	China:Anhui	2018	Clade 1	161	99.03	0.1		13	2	1	1	1	1	2	43		16	128	16	8	8	1	1	0.5	1	<0.25	128	128	0.5	32	8	1	256	256	32	8		0	1	1	0	0	0	1	0	0
RCAD0612	JAQZOS000000000	Duck	Liver	China:Anhui	2018	Clade 5	13	92.83	2.01		91	3	29	6	4	29	6	17		32	128	256	2	1	16	8	4	4	<0.25	64	16	2	32	8	<0.25	512	4	8	1		0	1	1	0	1	0	1	0	0
RCAD0613	JAQZOR000000000	Duck	Liver	China:Anhui	2018	Clade 1	180	99	0.07		34	2	1	1	1	1	2	31		8	32	128	8	1	4	4	1	4	<0.25	8	4	2	16	8	64	256	128	0.5	<0.25		0	1	1	0	0	0	2	0	0
RCAD0614	JAQZOQ000000000	Duck	Liver	China:Anhui	2018	Clade 1	143	99.03	0.15		98	2	1	1	1	1	24	7		8	64	64	8	8	16	32	4	8	<0.25	128	256	16	32	16	1	512	256	32	16		0	1	1	0	1	0	3	0	0
RCAD0615	JAQZOP000000000	Duck	Liver	China:Anhui	2018	Clade 5	27	92.86	2.01		149	3	29	6	4	29	6	18		64	256	128	4	2	1	32	1	8	<0.25	<0.25	<0.25	4	16	8	<0.25	256	32	8	2		0	1	1	0	1	0	1	0	0
RCAD0617	JAQZOO000000000	Duck	Liver	China:Anhui	2018	Clade 1	132	99.03	0.19		160	2	1	1	26	1	2	7		128	256	128	8	16	16	128	8	64	<0.25	256	256	32	32	32	<0.25	512	512	32	8		0	1	1	0	0	0	2	0	0
RCAD0618	JAQZON000000000	Duck	Liver	China:Anhui	2018	Clade 1	143	99.03	0.15		98	2	1	1	1	1	24	7		32	256	>512	16	16	16	16	2	16	<0.25	256	128	32	8	8	1	256	256	32	32		0	1	1	0	1	0	3	0	0
RCAD0619	JAQZOM000000000	Duck	Liver	China:Anhui	2018	Clade 1	186	98.86	0.03		161	2	1	24	1	1	24	25		16	64	>512	4	2	32	32	32	32	<0.25	512	512	8	32	16	2	512	256	8	2		0	1	1	0	0	0	2	0	0
RCAD0620	JAQZOL000000000	Duck	Liver	China:Anhui	2018	Clade 1	132	99.03	0.19		160	2	1	1	26	1	2	7		32	128	64	4	8	8	32	4	32	<0.25	256	128	16	32	16	0.5	256	64	16	8		0	1	1	0	0	0	2	0	0
RCAD0624	JAQZOK000000000	Duck	Liver	China:Anhui	2018	Clade 1	132	99.03	0.19		160	2	1	1	26	1	2	7		32	256	128	4	16	16	64	16	32	<0.25	128	128	32	16	8	1	256	64	32	4		0	1	1	0	0	0	2	0	0
RCAD0625	JAQZOJ000000000	Duck	Liver	China:Anhui	2018	Clade 5	13	92.86	2.01		91	3	29	6	4	29	6	17		64	512	512	4	2	8	8	2	1	<0.25	64	8	2	32	8	<0.25	512	32	8	2		0	1	1	0	1	0	1	0	0
RCAD0626	JAQZOI000000000	Duck	Liver	China:Anhui	2018	Clade 1	143	99.03	0.11		98	2	1	1	1	1	24	7		16	128	256	8	8	32	8	4	16	<0.25	512	128	32	16	16	1	256	32	32	16		0	1	1	0	1	0	3	0	0
RCAD0627	JAQZOH000000000	Duck	Liver	China:Anhui	2018	Clade 5	21	93	2.01		91	3	29	6	4	29	6	17		32	256	256	4	1	16	8	4	8	<0.25	<0.25	<0.25	2	16	8	<0.25	512	8	8	0.5		0	1	1	0	1	0	1	0	0
RCAD0629	JAQZOG000000000	Duck	Liver	China:Anhui	2018	Clade 5	16	92.86	1.92		149	3	29	6	4	29	6	18		32	128	256	2	1	0.5	8	<0.25	2	<0.25	0.5	<0.25	2	32	4	<0.25	512	0.5	8	1		0	1	1	0	1	0	1	0	0
RCAD0630	VLIJ00000000	Duck	Liver	China:Anhui	2018	Clade 9	238	98.93	0.88		165	24	1	39	54	2	25	28		16	128	256	8	2	32	8	8	1	<0.25	256	64	1	32	8	4	256	32	8	1		0	1	1	0	0	0	1	0	0
RCAD0631	JAQZOF000000000	Duck	Liver	China:Sichuan,Qionglai	2018	Clade 2	90	99.03	0.13		58	2	1	5	1	1	2	8		4	32	4	4	8	8	4	2	4	<0.25	128	256	4	16	4	1	256	4	32	4		0	1	1	0	0	0	2	0	0
RCAD0636	JAQZOE000000000	Duck	Liver	China:Sichuan,Qionglai	2018	Clade 1	210	99.03	0.13		57	2	1	1	1	1	2	13		32	128	32	8	16	32	64	16	16	<0.25	256	256	32	32	16	0.5	256	256	16	4		0	1	1	0	0	0	2	0	0
RCAD0637	JAQZOD000000000	Duck	Liver	China:Sichuan,Dujiangyan	2018	Clade 2	86	99.03	0.13		58	2	1	5	1	1	2	8		4	32	8	8	8	16	4	16	8	<0.25	128	128	16	64	4	1	256	8	8	1		0	1	1	0	0	0	3	0	0
RCAD0648	JAQZOC000000000	Duck	Liver	China:Sichuan,Meishan,Renshou	2018	Clade 5	31	93.1	2.45		91	3	29	6	4	29	6	17		16	128	128	4	8	16	64	32	64	<0.25	512	512	16	64	4	0.5	512	32	4	0.5		0	1	1	0	1	0	2	0	0
RCAD0649	JAQZOB000000000	Duck	Liver	China:Shandong	2018	Clade 4	73	96.04	0.78		166	3	2	3	3	4	7	32		32	256	32	4	1	1	8	<0.25	2	<0.25	256	128	2	32	32	64	512	256	8	2		0	1	1	0	1	0	1	0	0
RCAD0651	JAQZOA000000000	Duck	Liver	China:Shandong	2018	Clade 1	191	99.03	0.08		167	2	1	1	18	1	2	8		8	128	16	2	1	16	2	4	4	<0.25	<0.25	<0.25	0.5	16	4	<0.25	256	32	4	0.5		0	1	1	0	0	0	2	0	1
RCAD0652	JAQZNZ000000000	Duck	Liver	China:Shandong	2018	Clade 5	25	92.86	1.91		91	3	29	6	4	29	6	17		32	256	128	2	1	1	8	1	4	<0.25	<0.25	<0.25	1	16	4	<0.25	128	2	8	1		0	1	1	0	1	0	1	0	0
RCAD0654	JAQZNY000000000	Duck	Liver	China:Shandong	2018	Clade 5	30	93.01	1.92		149	3	29	6	4	29	6	18		16	128	128	2	1	1	16	1	4	<0.25	0.5	<0.25	1	32	8	<0.25	256	4	8	2		0	1	1	0	1	0	1	0	0
RCAD0655	JAQZNX000000000	Duck	Liver	China:Shandong	2018	Clade 4	73	96.04	0.78		166	3	2	3	3	4	7	32		64	512	64	4	1	<0.25	2	<0.25	1	<0.25	128	64	0.5	32	8	<0.25	128	1	2	<0.25		0	1	1	0	1	0	1	0	0
RCAD0656	JAQZNW000000000	Duck	Liver	China:Shandong	2018	Clade 4	74	96.04	0.78		166	3	2	3	3	4	7	32		16	128	32	2	1	1	0.5	0.5	1	<0.25	256	128	1	32	8	256	512	32	8	1		0	1	1	0	1	0	1	0	0
RCAD0657	JAQZNV000000000	Duck	Liver	China:Shandong	2018	Clade 8	289	91.36	0.82		171	24	11	16	12	13	32	42		256	>512	256	32	1	16	64	8	32	<0.25	8	16	64	32	128	<0.25	512	512	8	1		0	1	1	0	2	0	3	0	0
RCAD0658	JAQZNU000000000	Duck	Liver	China:Shandong	2018	Clade 6	50	92.14	2.25		172	5	29	43	5	29	34	18		4	32	8	8	1	<0.25	1	<0.25	8	<0.25	0.5	<0.25	1	32	16	<0.25	256	128	8	4		0	1	1	0	0	0	1	0	0
RCAD0659	JAQZNT000000000	Duck	Liver	China:Shandong	2018	Clade 4	73	96.04	1.05		166	3	2	3	3	4	7	32		32	128	32	2	1	1	1	1	1	<0.25	256	128	1	32	16	128	512	8	8	1		0	1	1	0	1	0	1	0	0
RCAD0660	JAQZNS000000000	Duck	Liver	China:Shandong	2018	Clade 5	26	92.86	1.91		91	3	29	6	4	29	6	17		32	128	64	4	2	0.5	8	1	8	<0.25	2	0.5	1	32	8	<0.25	256	4	8	1		0	1	1	0	1	0	1	0	0
RCAD0662	JAQZNR000000000	Duck	Liver	China:Shandong	2018	Clade 6	44	91.51	2.69		152	5	29	9	5	29	30	47		16	128	16	4	1	16	4	8	2	<0.25	128	64	0.5	32	4	8	512	16	8	2		0	1	1	0	0	0	0	0	0
RCAD0663	JAQZNQ000000000	Duck	Liver	China:Shandong	2018	Clade 5	19	93	2.01		91	3	29	6	4	29	6	17		32	256	128	4	2	16	8	8	8	<0.25	0.5	<0.25	2	32	4	<0.25	512	16	4	1		0	1	1	0	1	0	1	0	0
RCAD0664	JAQZNP000000000	Duck	Liver	China:Shandong	2018	Clade 9	233	98.93	0.92		175	24	1	18	54	2	25	28		8	64	8	32	32	64	2	16	2	<0.25	128	64	2	8	2	4	512	512	16	2		0	1	1	0	0	0	1	0	0
RCAD0665	JAQZNO000000000	Duck	Liver	China:Shandong	2018	Clade 9	233	98.93	0.92		175	24	1	18	54	2	25	28		16	256	32	4	2	0.5	1	1	2	<0.25	512	128	2	64	8	128	>512	512	8	2		0	1	1	0	0	0	1	0	0
RCAD0666	JAQZNN000000000	Duck	Liver	China:Shandong	2018	Clade 5	19	93.03	2.01		91	3	29	6	4	29	6	17		32	512	128	4	2	1	8	16	4	<0.25	0.5	<0.25	2	32	8	<0.25	512	8	4	1		0	1	1	0	1	0	1	0	0
RCAD0667	JAQZNM000000000	Duck	Liver	China:Shandong	2018	Clade 5	19	93	2.01		91	3	29	6	4	29	6	17		16	256	64	4	4	2	8	8	4	<0.25	1	<0.25	2	32	16	<0.25	512	32	8	2		0	1	1	0	1	0	1	0	0
RCAD0669	JAQZNL000000000	Duck	Liver	China:Shandong	2018	Clade 5	19	93	2.01		91	3	29	6	4	29	6	17		32	512	256	4	2	4	8	16	4	<0.25	0.5	<0.25	4	32	8	<0.25	512	4	4	1		0	1	1	0	1	0	1	0	0
RCAD0670	JAQZNK000000000	Duck	Liver	China:Shandong	2018	Clade 5	39	92.66	2.25		177	24	1	23	26	29	30	18		32	256	256	4	8	32	64	32	16	<0.25	0.5	<0.25	16	32	32	0.5	512	128	16	8		0	1	1	0	1	0	1	0	0
RCAD0671	JAQZNJ000000000	Duck	Liver	China:Shandong	2018	Clade 4	57	96.76	1.01		178	3	2	4	1	4	7	11		16	128	16	64	32	32	32	16	16	4	128	64	8	64	8	0.5	512	>512	32	8		0	1	1	0	0	1	2	0	0
RCAD0673	JAQZNI000000000	Duck	Liver	China:Shandong	2018	Clade 5	19	93.03	2.01		91	3	29	6	4	29	6	17		32	256	128	4	4	8	16	16	16	<0.25	0.5	<0.25	4	16	8	<0.25	512	4	4	0.5		0	1	1	0	1	0	1	0	0
RCAD0674	JAQZNH000000000	Duck	Liver	China:Shandong	2018	Clade 1	167	98.31	0.13		100	2	1	1	1	1	2	23		32	256	16	4	2	16	64	16	32	<0.25	64	8	16	32	32	2	256	256	8	2		0	1	1	0	0	0	2	0	0
RCAD0675	JAQZNG000000000	Duck	Liver	China:Shandong	2018	Clade 9	239	98.21	0.17		175	24	1	18	54	2	25	28		8	64	8	16	16	32	4	8	2	<0.25	256	128	1	32	32	4	256	512	16	4		0	1	1	0	0	0	1	0	0
RCAD0677	JAQZNF000000000	Duck	Liver	China:Shandong	2018	Clade 5	18	93	2.01		91	3	29	6	4	29	6	17		64	512	256	4	1	16	16	8	4	<0.25	0.5	<0.25	4	32	8	<0.25	512	16	8	1		0	1	1	0	1	0	1	0	0
RCAD0682	JAQZNE000000000	Duck	Liver	China:Anhui	2018	Clade 1	131	99.03	0.19		160	2	1	1	26	1	2	7		8	16	4	4	16	8	32	4	16	<0.25	128	128	8	32	16	0.5	256	512	32	8		0	1	1	0	0	0	2	0	0
RCAD0683	JAQZND000000000	Duck	Liver	China:Anhui	2018	Clade 1	133	99.03	0.19		160	2	1	1	26	1	2	7		4	16	4	4	16	4	8	4	4	<0.25	128	128	4	32	16	0.5	256	8	16	8		0	1	1	0	0	0	2	0	0
RCAD0684	JAQZNC000000000	Duck	Liver	China:Anhui	2018	Clade 1	131	99.03	0.19		160	2	1	1	26	1	2	7		32	32	32	4	8	4	16	8	8	<0.25	8	128	8	16	8	<0.25	0.5	256	64	16		0	1	1	0	0	0	2	0	0
RCAD0685	JAQZNB000000000	Duck	Liver	China:Anhui	2018	Clade 1	131	99.03	0.19		160	2	1	1	26	1	2	7		16	128	64	2	2	4	1	4	4	<0.25	128	128	0.5	16	16	<0.25	512	128	32	8		0	1	1	0	0	0	2	0	0
RCAD0692	JAQZNA000000000	Duck	Liver	China:Anhui	2018	Clade 1	155	98.96	0.03		4	2	1	1	1	1	2	7		16	128	32	4	1	8	2	2	4	<0.25	256	256	0.5	32	32	<0.25	512	256	32	8		0	1	1	0	1	0	0	0	0
RCAD0694	JAQZMZ000000000	Duck	Liver	China:Anhui	2018	Clade 1	186	98.89	0.03		161	2	1	24	1	1	24	25		8	32	>512	4	4	32	32	16	16	<0.25	256	128	8	32	8	2	256	64	8	0.5		0	1	1	0	0	0	2	0	0
RCAD0695	JAQZMY000000000	Duck	Liver	China:Anhui	2018	Clade 1	131	99.03	0.19		160	2	1	1	26	1	2	7		8	32	4	2	16	4	16	<0.25	8	<0.25	128	128	4	16	4	0.5	256	16	16	4		0	1	1	0	0	0	2	0	0
RCAD0697	JAQZMX000000000	Duck	Liver	China:Anhui	2018	Clade 1	133	99.03	0.19		160	2	1	1	26	1	2	7		8	64	8	8	32	16	32	2	16	<0.25	128	128	32	16	16	1	128	32	16	8		0	1	1	0	0	0	2	0	0
RCAD0700	JAQZMW000000000	Duck	Liver	China:Anhui	2018	Clade 1	131	99.03	0.19		160	2	1	1	26	1	2	7		128	512	128	8	16	64	128	16	128	<0.25	128	256	32	32	16	32	256	512	32	16		0	1	1	0	0	0	2	0	0
RCAD0701	JAQZMV000000000	Duck	Liver	China:Anhui	2018	Clade 1	186	98.89	0.03		161	2	1	24	1	1	24	25		64	256	>512	16	4	64	128	64	64	<0.25	256	128	32	64	32	2	512	>512	8	4		0	1	1	0	0	0	2	0	0
RCAD0702	JAQZMU000000000	Duck	Liver	China:Anhui	2018	Clade 1	134	99	0.37		160	2	1	1	26	1	2	7		128	256	512	16	8	16	2	4	8	0.5	128	128	32	64	32	32	512	512	32	16		0	1	1	0	0	0	2	0	0
RCAD0703	JAQZMT000000000	Duck	Liver	China:Anhui	2018	Clade 1	132	99.03	0.19		160	2	1	1	26	1	2	7		16	64	16	8	8	8	16	4	32	<0.25	256	128	16	32	16	4	512	512	32	8		0	1	1	0	0	0	2	0	0
RCAD0704	JAQZMS000000000	Duck	Liver	China:Anhui	2018	Clade 1	143	99.03	0.11		98	2	1	1	1	1	24	7		16	128	512	4	1	8	16	64	32	<0.25	128	128	8	32	8	4	256	256	32	16		0	1	1	0	1	0	3	0	0
RCAD0766	JAQZMR000000000	Duck	Liver	China:Sichuan,Qionglai	2018	Clade 1	130	99.03	0.19		102	2	1	1	26	9	2	7		64	128	32	4	16	8	32	64	32	<0.25	256	128	8	32	16	4	256	512	32	8		0	1	1	0	0	0	2	0	0
RCAD0781	JAQZMQ000000000	Duck	Liver	China:Shaanxi	2018	Clade 5	19	93.03	2.01		91	3	29	6	4	29	6	17		64	256	256	2	4	16	16	8	8	<0.25	1	<0.25	2	32	2	<0.25	512	64	4	1		0	1	1	0	1	0	1	0	0
RCAD0783	JAQZMP000000000	Duck	Liver	China:Guizhou	2018	Clade 1	194	99.03	0.03		191	2	1	1	1	1	52	7		64	128	32	4	4	4	16	2	8	<0.25	256	128	8	32	4	1	512	256	8	1		0	1	1	0	0	0	2	0	0
RCAD0786	JAQZMO000000000	Duck	Liver	China:Guizhou	2018	Clade 1	154	99.03	0.03		4	2	1	1	1	1	2	7		32	128	64	2	4	32	2	4	8	16	128	256	16	32	16	<0.25	512	512	32	8		0	1	1	0	1	0	1	0	0
RCAD0787	JAQZMN000000000	Duck	Liver	China:Guizhou	2018	Clade 1	154	99.03	0.03		4	2	1	1	1	1	2	7		64	256	128	4	4	16	1	8	8	<0.25	256	256	2	32	16	<0.25	512	512	32	16		0	1	1	0	1	0	1	0	0
RCAD0788	JAQZMM000000000	Duck	Liver	China:Guizhou	2018	Clade 1	150	99.03	0.07		4	2	1	1	1	1	2	7		64	128	128	16	32	32	4	4	8	<0.25	256	128	2	64	16	<0.25	512	128	32	8		0	1	1	0	1	0	1	0	0
RCAD0790	JAQZML000000000	Duck	Liver	China:Guizhou	2018	Clade 1	150	99.03	0.07		4	2	1	1	1	1	2	7		32	128	64	16	64	4	0.5	0.5	8	0.5	256	128	1	32	4	<0.25	>512	64	16	8		0	1	1	0	1	0	1	0	0
RCAD0792	JAQZMK000000000	Duck	Liver	China:Guizhou	2018	Clade 1	150	99.03	0.07		4	2	1	1	1	1	2	7		16	128	128	32	32	16	1	8	8	<0.25	256	128	8	16	4	<0.25	>512	256	32	8		0	1	1	0	1	0	1	0	0
RCAD0793	JAQZMJ000000000	Duck	Liver	China:Guizhou	2018	Clade 1	150	99.03	0.07		4	2	1	1	1	1	2	7		32	256	128	16	32	64	2	64	8	<0.25	256	128	1	32	32	<0.25	512	256	32	8		0	1	1	0	1	0	1	0	0
RCAD0794	JAQZMI000000000	Duck	Liver	China:Guizhou	2018	Clade 1	150	99.03	0.07		4	2	1	1	1	1	2	7		32	256	256	16	32	16	1	4	4	<0.25	256	128	1	64	16	<0.25	512	256	32	8		0	1	1	0	1	0	1	0	0
RCAD0797	JAQZMH000000000	Duck	Liver	China:Guizhou	2018	Clade 2	85	99.03	0.13		58	2	1	5	1	1	2	8		16	16	8	8	16	16	16	4	8	<0.25	128	128	16	64	8	16	256	>512	16	2		0	1	1	0	0	0	3	0	0
RCAD0798	JAQZMG000000000	Duck	Liver	China:Guizhou	2018	Clade 2	85	99.03	0.17		58	2	1	5	1	1	2	8		2	16	4	8	8	8	8	4	4	<0.25	128	64	4	16	16	2	256	512	8	2		0	1	1	0	0	0	3	0	0
RCAD0799	JAQZMF000000000	Duck	Liver	China:Guizhou	2018	Clade 2	85	99.03	0.13		58	2	1	5	1	1	2	8		4	16	2	8	8	16	16	2	8	<0.25	256	128	4	64	4	2	512	512	8	2		0	1	1	0	0	0	3	0	0
RCAD0801	JAQZME000000000	Duck	Liver	China:Sichuan,Chongzhou	2018	Clade 1	130	99.03	0.19		102	2	1	1	26	9	2	7		8	32	32	4	8	8	64	16	64	<0.25	128	128	32	64	32	<0.25	512	512	32	8		0	1	1	0	0	0	2	0	0
RCAD0808	JAQZMD000000000	Duck	Brain	China:Sichuan,Deyang	2018	Clade 1	152	99.03	0.07		192	2	1	1	1	1	2	69		16	64	64	16	16	16	2	1	1	<0.25	256	256	1	32	16	0.5	512	64	32	8		0	1	1	0	1	0	1	0	0
RCAD0810	JAQZMC000000000	Duck	Liver	China:Sichuan,Qionglai	2018	Clade 2	91	99.03	0.13		58	2	1	5	1	1	2	8		8	32	16	8	64	8	16	16	8	<0.25	256	256	16	16	8	1	256	512	4	1		0	1	1	0	0	0	3	0	0
RCAD0811	JAQZMB000000000	Duck	Liver	China:Sichuan,Qionglai	2018	Clade 1	151	99.03	0.07		4	2	1	1	1	1	2	7		64	512	512	16	64	16	8	4	4	<0.25	256	256	2	32	32	<0.25	512	512	32	8		0	1	1	0	1	0	1	0	0
RCAD0812	JAQZMA000000000	Duck	Liver	China:Anhui	2018	Clade 5	33	91.77	2.04		150	3	29	23	26	29	30	18		64	128	256	8	8	32	16	8	32	<0.25	1	<0.25	8	32	16	<0.25	256	512	4	1		0	1	1	0	0	0	1	0	0
RCAD0817	JAQZLZ000000000	Duck	Liver	China:Anhui	2018	Clade 1	186	98.89	0.03		161	2	1	24	1	1	24	25		16	128	64	4	4	16	16	8	32	<0.25	256	256	16	32	32	2	512	256	8	0.5		0	1	1	0	0	0	2	0	0
RCAD0818	JAQZLY000000000	Duck	Liver	China:Anhui	2018	Clade 1	155	98.96	0.03		4	2	1	1	1	1	2	7		64	256	256	4	2	64	16	8	8	<0.25	256	256	0.5	32	32	<0.25	512	256	32	8		0	1	1	0	1	0	0	0	0
RCAD0820	JAQZLX000000000	Duck	Liver	China:Anhui	2018	Clade 1	186	98.89	0.03		161	2	1	24	1	1	24	25		256	256	>512	4	4	32	256	32	64	<0.25	512	512	32	64	64	2	512	512	8	2		0	1	1	0	0	0	2	0	0
RCAD0821	JAQZLW000000000	Duck	Liver	China:Anhui	2018	Clade 1	160	98.85	0.1		5	2	1	1	1	1	2	11		128	512	128	32	16	32	64	16	64	<0.25	128	128	16	64	32	2	512	>512	32	8		0	1	1	0	0	0	2	0	0
RCAD0824	JAQZLV000000000	Duck	Liver	China:Anhui	2018	Clade 1	133	99.03	0.19		160	2	1	1	26	1	2	7		32	256	64	4	8	16	64	16	64	<0.25	128	256	32	32	16	1	256	128	32	8		0	1	1	0	0	0	2	0	0
RCAD0830	JAQZLU000000000	Duck	Liver	China:Anhui	2018	Clade 1	133	99.03	0.19		160	2	1	1	26	1	2	7		8	32	16	4	32	4	4	<0.25	1	<0.25	64	64	8	8	4	0.5	256	64	16	4		0	1	1	0	0	0	2	0	0
RCAD0831	JAQZLT000000000	Duck	Liver	China:Anhui	2018	Clade 1	127	99.03	0.1		160	2	1	1	26	1	2	7		64	512	256	4	64	16	32	16	32	<0.25	128	128	32	32	64	4	256	256	16	4		0	1	1	0	0	0	2	0	0
RCAD0833	JAQZLS000000000	Duck	Liver	China:Shandong	2018	Clade 1	164	99.03	0.1		100	2	1	1	1	1	2	23		32	256	32	8	16	16	16	16	8	<0.25	32	32	16	64	64	4	512	512	32	8		0	1	1	0	0	0	3	0	0
RCAD0834	JAQZLR000000000	Duck	Liver	China:Anhui	2018	Clade 1	141	98.79	0.1		4	2	1	1	1	1	2	7		16	64	128	32	32	64	8	32	16	<0.25	64	16	2	32	16	4	512	512	32	16		0	1	1	0	0	0	1	0	0
RCAD0835	JAQZLQ000000000	Duck	Liver	China:Anhui	2018	Clade 1	141	98.79	0.1		4	2	1	1	1	1	2	7		8	256	256	16	8	32	32	64	64	<0.25	128	64	16	64	8	2	512	512	32	8		0	1	1	0	1	0	1	0	0
RCAD0836	JAQZLP000000000	Duck	Liver	China:Jiangsu	2018	Clade 1	126	98.99	0.1		160	2	1	1	26	1	2	7		32	256	32	4	32	32	64	32	64	<0.25	256	256	32	32	128	<0.25	512	256	16	4		0	1	1	0	0	0	2	0	0
RCAD0838	JAQZLO000000000	Duck	Liver	China:Anhui	2018	Clade 1	211	99.03	0.21		64	2	1	1	1	1	2	25		16	128	128	8	16	8	16	4	8	<0.25	256	256	2	64	64	64	512	512	32	8		0	1	1	0	1	0	1	0	0
RCAD0839	JAQZLN000000000	Duck	Liver	China:Anhui	2018	Clade 1	211	99.03	0.21		64	2	1	1	1	1	2	25		32	128	64	8	8	8	2	2	4	<0.25	256	256	2	32	32	64	512	512	32	8		0	1	1	0	1	0	1	0	0
RCAD0841	JAQZLM000000000	Duck	Liver	China:Anhui	2018	Clade 1	144	99.03	0.11		98	2	1	1	1	1	24	7		32	128	64	4	2	32	64	16	64	<0.25	256	128	32	64	64	2	512	512	32	16		0	1	1	0	1	0	3	0	0
RCAD0842	JAQZLL000000000	Duck	Liver	China:Anhui	2018	Clade 1	141	98.79	0.07		4	2	1	1	1	1	2	7		8	64	64	16	1	32	2	4	4	<0.25	128	16	2	32	16	2	512	512	32	8		0	1	1	0	1	0	1	0	0
RCAD0843	JAQZLK000000000	Duck	Liver	China:Anhui	2018	Clade 1	141	98.79	0.1		4	2	1	1	1	1	2	7		4	128	256	4	8	16	2	4	2	<0.25	256	128	32	32	32	2	512	512	32	16		0	1	1	0	1	0	1	0	0
RCAD0844	JAQZLJ000000000	Duck	Liver	China:Anhui	2018	Clade 1	141	98.79	0.1		4	2	1	1	1	1	2	7		128	128	128	32	8	32	32	16	32	<0.25	128	32	16	128	16	4	512	512	32	8		0	1	1	0	0	0	2	0	0
RCAD0845	JAQZLI000000000	Duck	Liver	China:Anhui	2018	Clade 1	141	98.79	0.1		4	2	1	1	1	1	2	7		8	32	32	32	16	16	4	8	16	<0.25	64	32	16	64	16	2	512	512	32	8		0	1	1	0	0	0	2	0	0
RCAD0848	JAQZLH000000000	Duck	Liver	China:Shandong	2018	Clade 5	18	93.03	2.01		91	3	29	6	4	29	6	17		64	256	>512	4	2	32	32	16	32	<0.25	256	128	16	32	16	4	512	256	8	1		0	1	1	0	1	0	1	0	0
RCAD0850	JAQZLG000000000	Duck	Liver	China:Shandong	2018	Clade 6	47	92.19	3.02		157	24	29	46	5	29	30	18		64	128	32	4	2	32	4	4	8	<0.25	<0.25	<0.25	1	32	8	<0.25	512	256	8	1		0	1	1	0	0	0	0	0	0
RCAD0851	JAQZLF000000000	Duck	Liver	China:Shandong	2018	Clade 9	235	98.88	0.88		201	24	1	3	54	2	25	28		8	32	4	2	1	32	<0.25	1	<0.25	<0.25	128	16	2	8	4	0.5	256	128	16	2		0	1	1	0	0	0	1	0	0
RCAD0852	JAQZLE000000000	Duck	Liver	China:Shandong	2018	Clade 9	236	98.93	0.88		202	24	1	23	54	2	25	28		8	64	8	2	1	64	<0.25	4	<0.25	<0.25	256	32	4	8	4	2	256	128	16	4		0	1	1	0	0	0	1	0	0
RCAD0853	JAQZLD000000000	Duck	Liver	China:Shandong	2018	Clade 2	118	99.03	0.03		203	2	1	1	1	1	2	53		32	256	64	32	4	0.5	1	0.5	1	<0.25	64	32	1	32	16	8	512	>512	32	8		0	1	1	0	0	0	1	0	0
RCAD0854	JAQZLC000000000	Duck	Liver	China:Shandong	2018	Clade 2	94	98.22	0.16		204	2	1	1	1	1	21	18		16	256	32	4	4	0.5	1	<0.25	1	<0.25	1	<0.25	1	32	64	<0.25	512	256	16	2		0	1	1	0	0	0	1	0	0
RCAD0855	JAQZLB000000000	Duck	Liver	China:Shandong	2018	Clade 2	93	98.22	0.16		205	2	4	1	1	1	21	18		16	256	32	4	1	<0.25	1	<0.25	0.5	<0.25	0.5	<0.25	1	64	64	<0.25	256	128	1	0.5		0	1	1	0	0	0	1	0	0
RCAD0856	JAQZLA000000000	Duck	Liver	China:Shandong	2018	Clade 2	97	98.28	0.79		204	2	1	1	1	1	21	18		32	256	64	16	4	0.5	0.5	<0.25	1	<0.25	<0.25	<0.25	1	32	32	<0.25	256	128	8	1		0	1	1	0	0	0	1	0	0
RCAD0857	JAQZKZ000000000	Duck	Liver	China:Shandong	2018	Clade 2	96	98.94	0.79		127	2	1	1	1	1	2	18		32	128	16	4	2	0.5	0.5	<0.25	0.5	<0.25	0.5	<0.25	1	32	128	<0.25	512	256	4	0.5		0	1	1	0	0	0	1	0	0
RCAD0858	JAQZKY000000000	Duck	Liver	China:Shandong,Jining	2018	Clade 9	259	98.96	0.47		21	24	1	16	54	2	24	8		16	128	64	64	2	8	0.5	1	0.5	<0.25	512	256	4	32	8	2	512	>512	16	4		0	1	1	0	1	0	1	0	0
RCAD0860	JAQZKX000000000	Duck	Liver	China:Shandong,Dezhou	2018	Clade 9	258	98.96	0.47		21	24	1	16	54	2	24	8		32	128	128	64	1	16	8	2	4	<0.25	512	512	4	32	8	2	512	>512	16	4		0	1	1	0	1	0	1	0	0
RCAD0861	JAQZKW000000000	Duck	Liver	China:Guangdong	2018	Clade 4	62	96.04	1.16		208	3	2	4	3	4	43	55		32	128	16	32	32	8	16	4	8	0.5	128	64	4	64	16	16	>512	>512	16	4		0	1	1	0	0	1	1	0	0
RCAD0862	JAQZKV000000000	Duck	Liver	China:Guangdong	2018	Clade 9	262	99	0.11		77	24	1	2	54	2	24	6		32	512	32	32	1	4	2	1	2	<0.25	0.5	<0.25	2	16	8	32	512	>512	8	1		0	1	1	0	0	0	1	0	0
RCAD0863	JAQZKU000000000	Duck	Liver	China:Guangdong	2018	Clade 2	216	98.61	0.07		209	2	15	1	1	54	2	3		16	128	32	32	1	<0.25	4	<0.25	4	<0.25	0.5	8	2	32	64	<0.25	512	>512	16	8		0	1	1	0	1	0	2	0	0
RCAD0864	JAQZKT000000000	Duck	Liver	China:Guangdong	2018	Clade 4	70	96.54	1.85		20	3	2	3	3	4	7	9		64	256	32	16	8	8	2	1	2	<0.25	32	64	16	64	8	64	512	>512	16	4		0	1	1	0	0	1	1	0	0
RCAD0865	JAQZKS000000000	Duck	Liver	China:Guangdong	2018	Clade 9	244	98.92	1.58		210	24	1	37	54	2	40	8		16	256	64	32	32	32	<0.25	4	<0.25	0.5	128	64	1	32	8	<0.25	256	512	8	2		1	1	1	0	1	1	1	0	0
RCAD0866	JAQZKR000000000	Duck	Liver	China:Guangdong	2018	Clade 4	63	95.32	1.22		211	3	2	4	3	4	22	10		64	512	64	16	32	32	64	8	32	2	>512	128	32	64	32	64	512	>512	16	4		0	1	1	0	0	1	2	0	0
RCAD0867	JAQZKQ000000000	Duck	Liver	China:Guangdong	2018	Clade 2	216	98.58	0.07		209	2	15	1	1	54	2	3		32	128	32	16	32	<0.25	2	<0.25	2	<0.25	1	8	4	64	32	<0.25	512	256	16	4		0	1	1	0	1	0	2	0	0
RCAD0868	JAQZKP000000000	Duck	Liver	China:Fujian	2018	Clade 4	64	96.06	1.41		213	3	2	4	3	4	24	10		32	128	32	32	16	32	32	16	16	1	128	64	16	64	8	8	>512	>512	32	8		0	1	1	0	0	1	3	0	0
RCAD0872	JAQZKO000000000	Duck	Brain	China:Sichuan,Yibin	2018	Clade 6	49	92.29	2.61		214	5	29	24	5	29	30	18		32	128	32	4	4	<0.25	1	<0.25	1	<0.25	<0.25	<0.25	2	32	16	<0.25	512	128	16	2		0	1	1	0	0	0	1	0	0
RCAD0875	JAQZKN000000000	Duck	Liver	China:Sichuan,Neijiang	2018	Clade 1	219	98.98	0.08		215	2	1	1	1	1	24	11		64	256	64	4	2	8	64	8	32	<0.25	64	32	16	32	16	2	512	512	16	2		0	1	1	0	0	0	2	0	0
RCAD0879	JAQZKM000000000	Duck	Liver	China:Guizhou	2018	Clade 2	84	99.03	0.13		58	2	1	5	1	1	2	8		16	16	8	4	8	16	32	8	16	<0.25	128	128	8	64	8	0.5	512	512	32	4		0	1	1	0	0	0	2	0	0
RCAD0881	JAQZKL000000000	Duck	Brain	China:Henan,Yongcheng	2018	Clade 1	167	98.31	0.13		100	2	1	1	1	1	2	23		64	256	32	4	2	32	64	16	64	<0.25	32	32	16	32	16	1	256	512	8	1		0	1	1	0	0	0	2	0	0
RCAD0882	JAQZKK000000000	Duck	Brain	China:Henan,Xiayi	2018	Clade 1	141	98.79	0.1		4	2	1	1	1	1	2	7		8	32	16	32	32	2	4	2	4	<0.25	64	32	2	32	16	1	512	256	32	8		0	1	1	0	0	0	1	0	0
RCAD0883	JAQZKJ000000000	Duck	Brain	China:Anhui,Xiaoxian	2018	Clade 1	155	98.93	0.03		4	2	1	1	1	1	2	7		64	128	128	32	16	32	2	16	8	<0.25	256	128	1	64	128	0.5	512	256	32	8		0	1	1	0	1	0	0	0	0
RCAD0884	JAQZKI000000000	Duck	Brain	China:Anhui,Xiaoxian	2018	Clade 1	207	99.03	0.07		216	2	1	1	54	1	47	7		64	256	128	4	32	32	16	16	8	<0.25	64	32	16	32	16	2	512	512	32	4		0	1	1	0	0	0	1	1	0
RCAD0885	JAQZKH000000000	Duck	Brain	China:Shandong,Yuncheng	2018	Clade 1	168	98.31	0.13		100	2	1	1	1	1	2	23		64	256	32	32	32	32	64	16	32	<0.25	128	64	16	32	16	2	512	512	8	2		0	1	1	0	0	0	2	0	0
RCAD0886	JAQZKG000000000	Duck	Brain	China:Shandong,Yuncheng	2018	Clade 5	40	92.58	2.29		217	3	29	42	26	4	30	1		32	256	128	32	16	16	4	16	2	<0.25	128	16	16	64	8	1	>512	>512	8	2		0	1	1	0	1	0	2	0	0
RCAD0887	JAQZKF000000000	Duck	Brain	China:Henan,Xiayi	2018	Clade 1	141	98.79	0.07		4	2	1	1	1	1	2	7		8	32	16	16	8	32	4	16	8	<0.25	64	32	2	32	16	<0.25	512	512	16	8		0	1	1	0	0	0	1	0	0
RCAD0888	JAQZKE000000000	Duck	Brain	China:Hebei,Guantao	2018	Clade 1	156	98.96	0.03		218	2	1	3	1	1	2	7		32	128	64	4	4	16	2	4	4	<0.25	128	128	0.5	32	128	<0.25	512	512	32	8		0	1	1	0	1	0	0	0	0
RCAD0889	JAQZKD000000000	Duck	Brain	China:Jiangsu,Xuzhou	2018	Clade 5	29	92.76	2.58		91	3	29	6	4	29	6	17		32	256	128	64	32	32	128	16	64	<0.25	64	64	32	32	8	1	512	>512	8	1		0	1	1	0	1	0	2	0	0
RCAD0890	JAQZKC000000000	Duck	Brain	China:Anhui,Guoyang	2018	Clade 1	143	99.03	0.11		98	2	1	1	1	1	24	7		8	64	256	4	4	16	1	1	0.5	<0.25	256	128	16	16	8	1	512	512	32	16		0	1	1	0	1	0	3	0	0
RCAD0891	JAQZKB000000000	Duck	Brain	China:Anhui	2018	Clade 2	123	99	0.03		219	7	1	1	1	1	2	43		32	128	64	32	8	16	8	4	4	<0.25	1	0.5	4	32	16	0.5	256	512	32	8		0	1	1	0	1	0	2	0	0
RCAD0892	JAQZKA000000000	Duck	Brain	China:Henan,Xiayi	2018	Clade 1	141	98.79	0.07		4	2	1	1	1	1	2	7		32	128	256	32	8	64	64	32	32	0.5	128	64	32	32	16	2	512	512	32	4		0	1	1	0	0	0	2	0	0
RCAD0893	JAQZJZ000000000	Duck	Brain	China:Shandong,Caoxian	2018	Clade 6	49	91.57	2.45		214	5	29	24	5	29	30	18		32	256	32	8	4	32	4	4	8	<0.25	2	0.5	4	32	8	0.5	512	128	16	4		0	1	1	0	0	0	1	0	0
RCAD0894	JAQZJY000000000	Duck	Brain	China:Henan,Yongcheng	2018	Clade 1	146	98.95	0.1		4	2	1	1	1	1	2	7		32	256	128	64	16	4	4	0.5	4	<0.25	256	64	1	32	16	2	512	>512	32	16		0	1	1	0	0	0	2	0	0
RCAD0895	JAQZJX000000000	Duck	Brain	China:Anhui,Dangshan	2018	Clade 9	248	99	0.14		221	24	1	2	54	2	2	6		64	256	32	8	16	16	128	8	64	<0.25	512	512	64	32	4	32	512	128	32	16		0	1	1	0	0	0	2	0	0
RCAD0896	JAQZJW000000000	Duck	Brain	China:Henan,Xiayi	2018	Clade 1	141	98.79	0.1		4	2	1	1	1	1	2	7		8	32	64	32	16	2	1	1	2	<0.25	64	32	0.5	32	16	1	256	256	32	8		0	1	1	0	0	0	1	0	0
RCAD0897	JAQZJV000000000	Duck	Brain	China:Anhui,Dangshan	2018	Clade 1	141	98.79	0.1		4	2	1	1	1	1	2	7		8	16	16	32	16	1	1	1	1	<0.25	128	32	<0.25	32	16	2	512	256	32	8		0	1	1	0	0	0	1	0	0
RCAD0898	JAQZJU000000000	Duck	Brain	China:Anhui,Dangshan	2018	Clade 1	141	98.79	0.1		4	2	1	1	1	1	2	7		16	64	8	4	8	4	16	4	8	<0.25	128	128	8	32	16	0.5	512	>512	32	8		0	1	1	0	0	0	1	0	0
RCAD0899	JAQZJT000000000	Duck	Brain	China:Anhui,Dangshan	2018	Clade 1	141	98.76	0.07		4	2	1	1	1	1	2	7		32	256	64	4	4	<0.25	2	<0.25	4	<0.25	0.5	<0.25	2	32	16	1	512	512	32	16		0	1	1	0	1	0	1	0	0
RCAD0900	JAQZJS000000000	Duck	Brain	China:Anhui,Dangshan	2018	Clade 4	58	95.32	1.25		222	3	2	4	3	4	2	10		32	128	8	64	64	8	8	2	4	1	0.5	8	4	32	8	128	512	512	16	4		0	1	1	0	0	1	2	0	0
RCAD0902	JAQZJR000000000	Duck	Brain	China:Henan,Yongcheng	2018	Clade 1	162	99.03	0.1		223	2	1	1	1	1	7	23		16	128	16	32	16	16	64	8	32	1	>512	>512	16	32	32	1	>512	>512	32	8		0	1	1	0	0	0	3	0	0
RCAD0909	JAQZJQ000000000	Duck	Brain	China:Anhui	2018	Clade 5	19	93.03	2.01		91	3	29	6	4	29	6	17		32	256	256	4	2	16	8	4	2	<0.25	<0.25	<0.25	4	32	8	8	512	8	4	0.5		0	1	1	0	1	0	1	0	0
RCAD0911	JAQZJP000000000	Duck	Brain	China:Anhui,Dangshan	2018	Clade 5	36	91.86	2.04		224	3	29	23	26	29	30	25		32	128	128	4	4	1	8	<0.25	4	<0.25	0.5	<0.25	2	32	16	64	256	128	8	2		0	1	1	0	1	0	1	0	0
RCAD0912	JAQZJO000000000	Duck	Brain	China:Henan	2018	Clade 4	59	95.32	1.25		222	3	2	4	3	4	2	10		32	128	16	64	32	4	8	1	2	0.5	0.5	8	4	32	8	64	512	>512	16	4		0	1	1	0	0	1	2	0	0
RCAD0913	JAQZJN000000000	Duck	Brain	China:Shandong,Qingdao	2018	Clade 1	143	99.03	0.11		98	2	1	1	1	1	24	7		16	256	256	4	2	16	64	8	16	<0.25	128	256	32	32	16	1	512	512	32	16		0	1	1	0	1	0	3	0	0
RCAD0914	JAQZJM000000000	Duck	Brain	China:Anhui,Dangshan	2018	Clade 6	48	92.23	2.72		226	5	29	46	5	29	30	8		64	256	256	4	16	64	128	16	64	<0.25	>512	>512	32	32	8	0.5	512	512	32	16		0	1	1	0	1	0	2	0	0
RCAD0915	JAQZJL000000000	Duck	Brain	China:Henan,Yongcheng	2018	Clade 1	162	99.03	0.1		223	2	1	1	1	1	7	23		16	256	32	4	16	16	64	8	32	<0.25	64	32	32	32	32	8	512	512	32	16		0	1	1	0	0	0	3	0	0
RCAD0916	JAQZJK000000000	Duck	Brain	China:Anhui,Dangshan	2018	Clade 5	23	93.03	2.01		91	3	29	6	4	29	6	17		32	256	128	2	4	32	4	8	2	1	<0.25	<0.25	2	16	4	<0.25	512	8	4	0.5		0	1	1	0	1	1	1	0	0
RCAD0919	JAQZJJ000000000	Duck	Brain	China:Henan,Xiayi	2018	Clade 9	253	98.24	0.07		228	24	1	3	54	2	34	6		32	256	32	32	1	2	64	0.5	16	<0.25	256	64	8	32	8	32	512	>512	8	1		0	1	1	0	0	0	1	0	0
RCAD0920	JAQZJI000000000	Duck	Brain	China:Anhui,Xiaoxian	2018	Clade 9	249	98.92	0.11		221	24	1	2	54	2	2	6		16	128	16	4	64	16	128	8	32	<0.25	>512	128	64	8	2	16	512	256	16	16		0	1	1	0	0	0	2	0	0
RCAD0921	JAQZJH000000000	Duck	Brain	China:Anhui	2018	Clade 1	159	99.03	0.1		64	2	1	1	1	1	2	25		8	128	16	8	16	16	8	4	8	<0.25	128	128	8	32	32	64	512	512	32	8		0	1	1	0	0	0	2	0	0
RCAD0922	JAQZJG000000000	Duck	Brain	China:Anhui,Xiaoxian	2018	Clade 5	11	92.74	1.96		149	3	29	6	4	29	6	18		32	256	64	4	32	16	64	8	32	<0.25	64	32	32	32	8	<0.25	512	32	16	2		0	1	1	0	1	0	2	0	0
RCAD0924	JAQZJF000000000	Duck	Brain	China:Henan,Yongcheng	2018	Clade 1	159	99.03	0.1		64	2	1	1	1	1	2	25		32	256	32	4	16	8	8	2	4	<0.25	64	128	4	32	32	32	512	512	32	4		0	1	1	0	0	0	2	0	0
RCAD0931	JAQZJE000000000	Duck	Brain	China:Sichuan,Mianyang	2018	Clade 10	270	95.28	0.85		96	6	6	15	26	8	15	18		8	64	8	4	16	32	64	16	64	<0.25	128	64	16	32	8	<0.25	256	64	8	2		0	1	1	0	0	0	2	0	0
RCAD0949	JAQZJD000000000	Duck	Liver	China:Anhui	2019	Clade 5	33	91.77	2.04		150	3	29	23	26	29	30	18		32	256	256	4	8	32	32	8	32	<0.25	64	32	16	32	8	1	512	512	8	1		0	1	1	0	0	0	1	0	0
RCAD0950	JAQZJC000000000	Duck	Liver	China:Sichuan,Chengdu,Dayi	2019	Clade 1	211	99.03	0.21		64	2	1	1	1	1	2	25		32	128	64	16	64	128	1	2	4	8	256	64	4	32	8	1	512	64	16	4		0	1	1	0	1	0	1	0	0
RCAD0956	JAQZJB000000000	Duck	Liver	China:Sichuan,Deyang,Guanghan	2020	Clade 9	246	99	0.15		232	24	1	2	54	2	24	25		16	64	8	32	128	32	128	32	64	<0.25	512	256	128	16	2	16	512	>512	16	8		0	1	1	0	0	0	2	0	0
RCAD0958	JAQZJA000000000	Duck	Liver	China:Sichuan,Ya'an,Lushan	2020	Clade 1	173	99.03	0.75		100	2	1	1	1	1	2	23		128	512	128	4	8	32	2	4	8	<0.25	128	32	4	64	256	1	512	512	32	4		0	1	1	0	0	0	1	0	0
RCAD0961	JAQZIZ000000000	Duck	Liver	China:Sichuan,Leshan	2020	Clade 1	167	98.31	0.16		100	2	1	1	1	1	2	23		32	128	>512	4	64	8	32	8	16	<0.25	64	64	16	32	32	1	256	512	8	1		0	1	1	0	0	0	2	0	0
RCAD0963	JAQZIY000000000	Duck	Liver	China:Sichuan,Chengdu,Dayi	2020	Clade 1	211	99.03	0.21		64	2	1	1	1	1	2	25		8	128	32	4	8	8	2	2	2	<0.25	128	64	2	32	64	64	256	512	32	16		0	1	1	0	1	0	1	0	0
RCAD0966	JAQZIX000000000	Duck	Liver	China:Hunan	2020	Clade 4	66	95.95	1.09		233	1	2	4	3	29	7	25		1	32	2	64	16	64	0.5	2	2	<0.25	0.5	<0.25	4	64	16	64	512	512	16	8		0	1	1	0	0	1	1	0	0
RCAD0969	JAQZIW000000000	Duck	Liver	China:Sichuan,Chongzhou	2020	Clade 1	157	99.03	0.1		234	2	1	1	1	1	17	7		32	256	16	4	32	16	0.5	4	8	<0.25	64	64	2	32	32	1	256	512	32	8		0	1	1	0	0	0	1	0	0
RCAD0981	JAQZIV000000000	Duck	Liver	China:Sichuan,Chongzhou	2020	Clade 1	174	99.03	0.79		100	2	1	1	1	1	2	23		32	128	16	4	64	16	64	8	32	<0.25	256	256	32	16	128	2	256	512	16	4		0	1	1	0	0	0	2	0	0
RCAD0988	JAQZIU000000000	Duck	Liver	China:Sichuan,Leshan	2020	Clade 1	167	98.31	0.16		100	2	1	1	1	1	2	23		32	128	32	4	64	8	64	8	32	<0.25	128	64	16	32	32	1	512	>512	8	2		0	1	1	0	0	0	2	0	0
RCAD0991	JAQZIT000000000	Duck	Liver	China:Sichuan,Deyang	2020	Clade 9	247	99	0.15		232	24	1	2	54	2	24	25		32	256	32	32	128	32	128	16	64	<0.25	>512	>512	64	32	4	32	512	>512	32	32		0	1	1	0	0	0	2	0	0
RCAD0992	JAQZIS000000000	Duck	Liver	China:Sichuan,Chongzhou	2020	Clade 1	167	98.31	0.16		100	2	1	1	1	1	2	23		64	256	32	4	32	8	64	8	32	<0.25	128	128	32	64	64	2	256	>512	8	2		0	1	1	0	0	0	2	0	0
RCAD0994	JAQZIR000000000	Duck	Liver	China:Sichuan,Chongzhou	2020	Clade 1	167	98.31	0.16		100	2	1	1	1	1	2	23		32	64	8	4	8	8	64	8	32	<0.25	64	32	8	32	16	1	256	256	8	1		0	1	1	0	0	0	2	0	0
RCAD0997	CP081184	Cygnus	Throat	China:Sichuan,Chengdu	2020	Clade 11	227	96.18	2.32		236	14	13	35	14	15	35	26		64	128	64	4	4	<0.25	1	<0.25	1	<0.25	0.5	<0.25	32	32	16	<0.25	512	128	<0.25	<0.25		0	1	1	0	0	0	1	0	0
RCAD1041	JAQZIQ000000000	Duck	Liver	China:Sichuan,Deyang	2020	Clade 10	271	95.28	1.33		96	6	6	15	26	8	15	18		16	128	8	8	16	32	64	16	32	<0.25	128	64	16	16	8	<0.25	128	128	16	4		0	1	1	0	0	0	2	0	0
RCAD1047	JAQZIP000000000	Duck	Liver	China:Sichuan,Mianyang	2020	Clade 1	172	99.02	0.75		100	2	1	1	1	1	2	23		64	256	64	4	32	16	2	4	8	<0.25	128	64	4	32	128	0.5	512	512	32	8		0	1	1	0	0	0	1	0	0
RCAD1049	JAQZIO000000000	Duck	Liver	China:Sichuan,Leshan,Jiajiang	2020	Clade 1	183	98.98	0.18		99	2	1	1	54	1	2	7		8	64	8	4	32	16	32	4	4	<0.25	256	256	8	32	16	<0.25	512	512	32	8		0	1	1	0	0	0	2	0	0
RCAD1054	JAQZIN000000000	Duck	Liver	China:Sichuan,Meishan,Renshou	2020	Clade 1	183	98.98	0.18		99	2	1	1	54	1	2	7		4	16	2	4	32	4	<0.25	<0.25	<0.25	<0.25	256	256	2	16	8	<0.25	512	128	16	4		0	1	1	0	0	0	2	0	0
RCAD1056	JAQZIM000000000	Duck	Brain	China:Sichuan,Chongzhou	2020	Clade 1	169	98.31	0.13		100	2	1	1	1	1	2	23		64	256	32	8	4	32	64	8	32	<0.25	64	128	16	64	64	2	256	>512	8	2		0	1	1	0	0	0	2	0	0
RCAD1060	JAQZIL000000000	Duck	Liver	China:Sichuan,Zigong	2020	Clade 1	165	99.03	0.07		100	2	1	1	1	1	2	23		8	64	8	8	16	2	32	2	8	<0.25	64	64	8	32	32	0.5	256	>512	32	16		0	1	1	0	0	0	3	0	0
RCAD1065	JAQZIK000000000	Duck	Brain	China:Sichuan,Ziyang,Anyue	2020	Clade 1	170	98.31	0.16		100	2	1	1	1	1	2	23		64	256	32	8	16	8	128	8	32	<0.25	64	64	16	32	32	2	256	>512	8	2		0	1	1	0	0	0	2	0	0
RCAD1067	JAQZIJ000000000	Duck	Liver	China:Shandong	2020	Clade 1	142	99.03	0.28		237	2	1	1	1	16	2	7		32	64	256	16	32	16	2	16	4	<0.25	128	128	2	32	16	<0.25	512	>512	32	8		0	1	1	0	1	0	1	0	0
RCAD1069	JAQZII000000000	Duck	Liver	China:Shandong	2020	Clade 4	65	95.8	1.29		238	1	2	4	3	54	42	25		32	128	64	32	32	16	32	8	8	2	0.5	8	8	64	32	256	512	>512	32	4		0	1	1	0	0	1	2	0	0
RCAD1070	JAQZIH000000000	Duck	Liver	China:Shandong	2020	Clade 1	145	98.95	0.1		4	2	1	1	1	1	2	7		64	512	32	8	16	8	64	8	32	<0.25	128	256	16	32	64	0.5	512	>512	32	4		0	1	1	0	0	0	2	0	0
RCAD1071	JAQZIG000000000	Duck	Liver	China:Shandong	2020	Clade 1	145	98.95	0.1		4	2	1	1	1	1	2	7		32	128	32	4	8	8	32	4	32	<0.25	128	128	8	32	64	0.5	512	>512	32	16		0	1	1	0	0	0	2	0	0
RCAD1073	JAQZIF000000000	Duck	Liver	China:Shandong	2020	Clade 1	140	98.79	0.07		4	2	1	1	1	1	2	7		8	64	64	32	2	32	4	8	8	<0.25	64	32	2	32	32	1	256	>512	32	16		0	1	1	0	0	0	1	0	0
RCAD1075	JAQZIE000000000	Duck	Liver	China:Shandong	2020	Clade 10	269	95.28	0.94		96	6	6	15	26	8	15	18		32	128	16	8	2	16	2	4	2	<0.25	1	<0.25	1	32	8	<0.25	256	128	4	0.5		0	1	1	0	0	0	1	0	0
RCAD1077	JAQZID000000000	Duck	Liver	China:Shandong	2020	Clade 5	34	91.82	2.04		239	3	29	23	26	29	30	8		32	128	256	4	2	16	8	4	2	<0.25	0.5	<0.25	4	64	32	0.5	256	512	2	<0.25		0	1	1	0	0	0	1	0	0
RCAD1078	JAQZIC000000000	Duck	Liver	China:Shandong	2020	Clade 1	175	99.03	0.07		100	2	1	1	1	1	2	23		64	256	64	4	2	16	2	8	4	<0.25	64	64	2	32	128	1	512	512	32	16		0	1	1	0	0	0	1	0	0
RCAD1079	JAQZIB000000000	Duck	Liver	China:Shandong	2020	Clade 1	173	99.03	0.75		100	2	1	1	1	1	2	23		32	64	8	8	4	16	2	1	2	<0.25	64	64	1	32	256	2	512	>512	32	4		0	1	1	0	0	0	1	0	0
RCAD1081	JAFELP000000000	Duck	Throat	China:Shaanxi	2020	Clade 3	77	97.69	0.15		240	20	24	40	17	21	3	63		32	128	16	4	4	2	64	<0.25	16	<0.25	0.5	<0.25	16	32	16	4	256	>512	<0.25	<0.25		0	1	1	0	0	0	1	0	0
RCAD1082	JAFELQ000000000	Duck	Throat	China:Shaanxi	2020	Clade 8	283	90.62	1.07		241	26	21	38	16	26	49	9		512	256	512	128	64	64	128	32	64	<0.25	>512	256	64	64	32	256	512	>512	32	8		1	1	1	0	1	0	1	0	0
RCAD1083	JAFELR000000000	Duck	Throat	China:Sichuan,Dujiangyan	2020	Clade 1	172	99.02	0.75		100	2	1	1	1	1	2	23		32	128	16	4	2	8	2	4	4	<0.25	64	32	2	32	128	0.5	256	512	32	4		0	1	1	0	0	0	1	0	0
RCAD1084	JAFELS000000000	Duck	Throat	China:Sichuan,Yibin	2020	Clade 3	78	97.64	0.25		242	20	24	40	17	21	3	52		64	256	128	4	2	16	8	2	4	<0.25	256	256	32	64	8	4	512	512	8	2		0	1	1	0	1	0	2	0	0
RCAD1086	JAFELT000000000	Duck	Throat	China:Sichuan,Leshan	2020	Clade 4	75	96.76	1.02		243	3	2	3	3	4	45	59		32	256	64	32	2	16	32	2	16	2	128	64	16	64	8	64	512	>512	16	2		0	1	1	0	1	1	2	0	0
RCAD1088	JAFELU000000000	Duck	Throat	China:Sichuan,Ziyang,Anyue	2020	Clade 8	286	91.81	1.66		244	16	17	33	16	29	37	48		64	256	32	16	16	32	8	32	16	<0.25	512	128	128	32	64	<0.25	512	128	2	0.5		0	1	1	0	0	0	1	0	0
RCAD1089	JAFELV000000000	Duck	Throat	China:Sichuan,Ziyang,Anyue	2020	Clade 4	71	96.58	1.68		245	3	2	3	3	4	7	29		32	128	8	128	32	16	128	8	32	4	128	64	16	64	8	64	512	>512	16	2		0	1	1	0	0	1	3	0	0
RCAD1090	JAFELW000000000	Duck	Throat	China:Sichuan,Ziyang,Anyue	2020	Clade 8	287	91.42	1.93		-	22	11	16	54?	22	44	57		128	>512	512	64	32	64	128	32	32	<0.25	256	>512	128	32	64	256	512	>512	16	2		1	1	1	0	1	0	3	0	0
RCAD1091	JAQZIA000000000	Duck	Throat	China:Sichuan,Ziyang,Anyue	2020	Clade 4	72	96.58	1.65		245	3	2	3	3	4	7	29		32	128	16	128	32	32	32	8	32	2	128	64	16	64	4	64	512	>512	16	4		0	1	1	0	0	1	3	0	0
RCAD1093	JAQZHZ000000000	Duck	Throat	China:Sichuan,Chengdu	2020	Clade 8	290	94.53	2.1		-	29	26	38	21	-	58	70		8	16	8	4	2	<0.25	2	<0.25	1	<0.25	0.5	<0.25	1	32	8	<0.25	512	128	0.5	0.5		0	1	1	0	0	0	0	0	0
RCAD1097	JAFELX000000000	Duck	Throat	China:Sichuan,Meishan	2020	Clade 9	252	99	0.11		247	24	1	2	54	2	51	6		32	128	16	32	16	16	64	8	16	<0.25	512	512	32	8	8	64	512	>512	16	16		0	1	1	0	0	0	2	0	0
RCAD1100	JAFELY000000000	Duck	Throat	China:Yunnan	2020	Clade 4	53	95.9	1.3		248	3	2	3	3	54	7	10		8	64	64	32	32	64	32	4	8	4	128	64	16	32	8	64	>512	>512	16	2		0	1	1	0	1	1	2	0	0
RCAD1101	JAFELZ000000000	Duck	Throat	China:Yunnan	2020	Clade 8	288	91.76	2.45		249	22	22	24	3	28	54	10		32	512	256	64	128	128	256	64	64	<0.25	256	64	128	32	4	128	>512	>512	32	16		1	1	1	0	1	0	2	0	0
RCAD1103	JAFEMA000000000	Duck	Throat	China:Yunnan	2020	Clade 4	54	95.9	1.3		248	3	2	3	3	54	7	10		4	64	32	16	16	64	64	16	16	8	128	64	32	32	8	64	512	>512	8	2		0	1	1	0	1	1	2	0	0
RCAD1114	JAQZHY000000000	Duck	Throat	China:Sichuan,Ziyang	2020	Clade 11	228	96.27	1.96		251	14	13	31	14	15	35	26		8	256	32	2	1	<0.25	1	<0.25	1	<0.25	<0.25	<0.25	16	32	4	<0.25	512	256	2	<0.25		0	1	1	0	0	0	1	0	0
RCAD1115	JAQZHX000000000	Duck	Throat	China:Sichuan,Ziyang	2020	Clade 8	279	90.1	0.75		252	12	10	29	11	12	31	40		32	256	64	4	2	2	8	0.5	8	<0.25	64	32	32	64	32	1	512	128	16	1		0	1	1	0	0	0	1	0	0
RCAD1121	JAQZHW000000000	Duck	Throat	China:Sichuan,Ziyang	2020	Clade 8	281	90.82	0.75		252	12	10	29	11	12	31	40		16	256	32	4	2	4	4	4	8	<0.25	128	32	128	64	64	1	512	128	16	2		0	1	1	0	0	0	1	0	0
RCAD1124	JAQZHV000000000	Duck	Throat	China:Sichuan,Ziyang	2020	Clade 11	229	96.4	1.79		254	11	6	26	10	11	29	36		32	256	256	16	1	2	1	0.5	2	<0.25	0.5	<0.25	1	8	2	0.5	512	512	4	0.5		0	1	1	0	1	0	0	0	0
RCAD1125	JAQZHU000000000	Duck	Throat	China:Sichuan,Ziyang	2020	Clade 8	280	90.1	0.75		252	12	10	29	11	12	31	40		32	128	32	4	2	4	4	4	8	<0.25	128	32	64	64	64	0.5	512	128	8	2		0	1	1	0	0	0	1	0	0
RCAD1132	JAQZHT000000000	Duck	Liver or Brain	China:Beijing	2020	Clade 5	32	91.82	2.04		256	3	29	23	26	29	30	39		32	256	128	4	1	16	16	4	8	<0.25	<0.25	<0.25	4	32	16	<0.25	256	128	2	<0.25		0	1	1	0	0	0	1	0	0
RCAD1133	JAQZHS000000000	Duck	Liver or Brain	China:Beijing	2020	Clade 1	135	99.03	0.03		257	2	1	1	1	1	53	7		32	256	512	4	4	8	1	2	4	<0.25	256	512	2	64	32	4	512	128	32	16		0	1	1	0	1	0	1	0	0
RCAD1134	JAQZHR000000000	Duck	Liver or Brain	China:Beijing	2020	Clade 1	136	99.03	0.03		257	2	1	1	1	1	53	7		32	512	512	8	2	8	2	4	4	<0.25	512	512	2	64	32	0.5	512	128	32	16		0	1	1	0	1	0	1	0	0
RCAD1172	JAQZHQ000000000	Duck	Liver or Brain	China:Sichuan,Guanghan	2019	Clade 2	108	99.03	0.07		35	2	1	1	1	1	2	20		16	64	16	4	8	32	32	32	16	<0.25	512	256	16	64	16	2	512	128	16	4		0	1	1	0	1	0	3	0	0
RCAD1173	JAQZHP000000000	Duck	Liver or Brain	China:Shandong	2021	Clade 9	241	98.92	0.23		259	24	1	18	54	2	6	6		32	512	32	2	1	0.5	4	<0.25	2	<0.25	0.5	0.5	1	32	4	16	256	512	16	2		0	1	1	0	0	0	1	0	0
RCAD1174	JAQZHO000000000	Duck	Liver or Brain	China:Shandong	2021	Clade 2	119	99	0.03		260	2	1	1	1	1	34	3		32	256	16	4	2	<0.25	1	<0.25	4	<0.25	0.5	<0.25	2	32	8	<0.25	256	128	2	0.5		0	1	1	0	0	0	1	0	0
RCAD1175	JAQZHN000000000	Duck	Liver or Brain	China:Shandong	2021	Clade 2	101	98.97	0.78		261	1	1	1	1	1	1	3		16	128	32	8	8	8	8	8	8	<0.25	4	4	4	16	8	<0.25	512	256	16	4		0	1	1	0	0	0	2	0	0
RCAD1177	JAQZHM000000000	Duck	Brain	China:Sichuan,Meishan	2021	Clade 9	245	99	0.03		262	24	1	2	54	2	34	6		16	128	64	32	1	8	16	2	16	<0.25	128	16	8	8	2	32	256	>512	8	1		0	1	1	0	1	1	1	0	0
RCAD1215	JAQZHL000000000	Duck	Liver or Brain	China:Henan,Xiayi	2020	Clade 9	250	99	0.11		221	24	1	2	54	2	2	6		16	128	16	4	8	8	64	8	64	<0.25	512	512	32	32	8	32	256	512	16	16		0	1	1	0	0	0	2	0	0
RCAD1218	JAQZHK000000000	Duck	Liver or Brain	China:Anhui,Mengcheng	2020	Clade 4	60	95.32	1.22		222	3	2	4	3	4	2	10		32	256	32	64	32	32	32	16	16	4	1	16	8	64	64	128	256	>512	16	4		0	1	1	0	0	1	2	0	0
RCAD1219	JAQZHJ000000000	Duck	Liver or Brain	China	2020	Clade 1	142	99.03	0.28		237	2	1	1	1	16	2	7		32	128	256	16	16	8	1	2	4	<0.25	256	256	2	32	32	<0.25	512	128	32	16		0	1	1	0	1	0	1	0	0
RCAD1231	JAQZHI000000000	Duck	Liver or Brain	China:Henan,Xiayi	2020	Clade 9	251	99	0.14		221	24	1	2	54	2	2	6		64	128	32	16	16	16	128	16	64	<0.25	>512	512	64	64	16	64	512	512	64	16		0	1	1	0	0	0	2	0	0
RCAD1232	JAQZHH000000000	Duck	Liver or Brain	China:Henan,Xiayi	2020	Clade 1	159	99.03	0.1		64	2	1	1	1	1	2	25		32	512	32	8	4	32	16	4	8	<0.25	128	64	4	32	16	128	512	512	32	8		0	1	1	0	0	0	2	0	0
RCAD1234	JAQZHG000000000	Duck	Liver or Brain	China:Anhui,Dangshan	2020	Clade 9	248	99	0.14		221	24	1	2	54	2	2	6		32	256	32	8	16	16	128	8	64	<0.25	>512	>512	32	32	4	128	>512	>512	32	16		0	1	1	0	0	0	2	0	0
RCAD1235	JAQZHF000000000	Duck	Liver or Brain	China:Henan,Yongcheng	2020	Clade 1	143	99.03	0.07		98	2	1	1	1	1	24	7		16	128	512	4	2	16	32	8	16	<0.25	256	256	16	16	32	1	512	512	32	16		0	1	1	0	1	0	3	0	0
RCAD1237	JAQZHE000000000	Duck	Brain	China:Anhui,Dangshan	2020	Clade 9	249	99	0.11		221	24	1	2	54	2	2	6		16	128	16	8	8	16	128	16	64	<0.25	512	512	32	64	4	128	512	512	32	32		0	1	1	0	0	0	2	0	0
RCAD1238	JAQZHD000000000	Duck	Brain	China:Henan,Xiayi	2020	Clade 1	142	99.03	0.1		237	2	1	1	1	16	2	7		8	64	32	8	8	4	1	2	8	<0.25	256	256	0.5	16	32	8	512	512	32	16		0	1	1	0	1	0	1	0	0
RCAD1239	JAQZHC000000000	Duck	Brain	China:Shandong,Caoxian	2020	Clade 1	142	99.03	0.1		237	2	1	1	1	16	2	7		64	256	256	8	16	4	4	4	4	<0.25	256	256	2	32	32	8	512	512	32	16		0	1	1	0	1	0	1	0	0
RCAD1241	JAQZHB000000000	Duck	Liver or Brain	China	2020	Clade 1	142	99.03	0.28		237	2	1	1	1	16	2	7		16	128	256	8	16	2	1	2	4	<0.25	256	256	1	16	16	32	512	512	32	16		0	1	1	0	1	0	1	0	0
RCAD1242	JAQZHA000000000	Duck	Brain	China:Henan,Yongcheng	2020	Clade 1	171	98.31	0.25		100	2	1	1	1	1	2	23		32	256	32	16	32	8	32	8	32	<0.25	32	32	8	64	16	1	512	256	8	1		0	1	1	0	0	0	2	0	0
RCAD1243	JAQZGZ000000000	Duck	Brain	China	2020	Clade 1	147	98.95	0.1		4	2	1	1	1	1	2	7		64	256	64	4	8	16	1	4	16	<0.25	64	64	4	32	32	2	512	128	32	4		0	1	1	0	0	0	2	0	0
RCAD1245	JAQZGY000000000	Duck	Brain	China:Anhui,Dangshan	2020	Clade 1	158	98.85	0.1		4	2	1	1	1	1	2	7		16	64	64	8	8	16	32	4	16	<0.25	256	256	32	16	16	4	256	128	32	8		0	1	1	0	1	0	2	0	0
RCAD1246	JAQZGX000000000	Duck	Brain	China:Henan	2020	Clade 9	232	98.18	0.17		175	24	1	18	54	2	25	28		32	256	16	4	4	64	2	16	2	<0.25	256	64	2	32	16	2	512	512	8	2		0	1	1	0	0	0	1	0	0
RCAD1248	JAQZGW000000000	Duck	Brain	China:Anhui,Xiaoxian	2020	Clade 1	143	99.03	0.07		98	2	1	1	1	1	24	7		128	512	>512	4	1	64	256	64	128	<0.25	256	256	128	64	16	2	512	512	64	16		0	1	1	0	1	0	3	0	0
RCAD1250	JAQZGV000000000	Duck	Liver or Brain	China	2020	Clade 1	183	98.98	0.18		99	2	1	1	54	1	2	7		8	32	8	4	8	8	4	2	4	<0.25	128	256	8	16	16	1	512	256	32	8		0	1	1	0	0	0	2	0	0
RCAD1252	JAQZGU000000000	Duck	Liver or Brain	China:Henan,Xiayi	2020	Clade 1	183	98.98	0.18		99	2	1	1	54	1	2	7		16	128	32	4	8	8	64	16	32	<0.25	256	256	32	16	16	1	512	256	32	8		0	1	1	0	0	0	2	0	0
RCAD1253	JAQZGT000000000	Duck	Liver or Brain	China:Anhui,Dangshan	2020	Clade 1	184	98.98	0.18		99	2	1	1	54	1	2	7		8	64	8	4	8	8	8	16	1	<0.25	128	256	8	16	16	1	512	256	32	8		0	1	1	0	0	0	1	0	0
RCAD1254	JAQZGS000000000	Duck	Brain	China:Henan,Xiayi	2020	Clade 1	143	99.03	0.07		98	2	1	1	1	1	24	7		32	256	512	2	1	16	64	32	64	<0.25	512	256	32	32	32	2	512	256	32	8		0	1	1	0	1	0	3	0	0
RCAD1255	JAQZGR000000000	Duck	Liver or Brain	China:Henan,Xiayi	2020	Clade 1	147	98.95	0.1		4	2	1	1	1	1	2	7		16	128	32	4	8	4	32	4	16	<0.25	128	256	8	32	32	0.5	512	>512	32	8		0	1	1	0	0	0	2	0	0
RCAD1256	JAQZGQ000000000	Duck	Liver or Brain	China:Henan,Xiayi	2020	Clade 1	185	98.98	0.18		99	2	1	1	54	1	2	7		8	32	4	4	16	8	16	4	0.5	<0.25	256	256	8	16	32	0.5	512	512	32	4		0	1	1	0	0	0	2	0	0
RCAD1258	JAQZGP000000000	Duck	Brain	China:Anhui,Dangshan	2020	Clade 1	183	98.98	0.18		99	2	1	1	54	1	2	7		16	32	8	4	8	8	<0.25	<0.25	<0.25	<0.25	256	256	8	2	8	1	512	256	32	8		0	1	1	0	0	0	2	0	0
RCAD1261	JAQZGO000000000	Duck	Liver or Brain	China:Jiangsu,Fengxian	2021	Clade 10	274	95.28	0.85		273	6	6	15	26	25	15	18		16	128	8	4	16	32	64	16	64	<0.25	64	64	32	16	8	<0.25	256	256	32	8		0	1	1	0	0	0	1	0	0
RCAD1263	JAQZGN000000000	Duck	Brain	China:Henan,Yongcheng	2021	Clade 1	162	99.03	0.1		223	2	1	1	1	1	7	23		64	512	64	4	16	8	128	32	64	<0.25	128	64	32	32	32	1	512	256	32	4		0	1	1	0	0	0	3	0	0
RCAD1264	JAQZGM000000000	Duck	Liver or Brain	China:Henan,Yongcheng	2021	Clade 7	7	92.23	1.84		275	7	8	18	25	54	19	18		8	128	128	8	1	8	2	4	1	<0.25	512	512	0.5	64	8	<0.25	512	256	8	0.5		0	1	1	0	1	0	1	0	0
RCAD1265	JAQZGL000000000	Duck	Liver or Brain	China:Anhui,Dangshan	2020	Clade 1	145	98.95	0.1		4	2	1	1	1	1	2	7		64	512	64	2	8	4	32	4	32	<0.25	256	256	16	16	8	<0.25	512	256	16	4		0	1	1	0	0	0	2	0	0
RCAD1266	JAQZGK000000000	Duck	Brain	China:Anhui,Dangshan	2020	Clade 5	17	92.86	2.05		149	3	29	6	4	29	6	18		32	128	128	4	8	32	128	32	128	<0.25	128	32	64	32	8	<0.25	512	256	8	1		0	1	1	0	1	0	2	0	0
RCAD1269	JAQZGJ000000000	Duck	Brain	China:Henan,Xiayi	2021	Clade 1	183	98.98	0.18		99	2	1	1	54	1	2	7		16	32	16	4	16	8	64	8	64	<0.25	256	256	16	16	16	0.5	512	256	32	8		0	1	1	0	0	0	2	0	0
RCAD1271	JAQZGI000000000	Duck	Brain	China:Anhui,Huaibei	2021	Clade 5	19	93.03	2.01		91	3	29	6	4	29	6	17		64	512	128	2	1	32	8	32	8	2	0.5	<0.25	8	32	4	<0.25	512	256	4	1		0	1	1	0	1	1	1	0	0
RCAD1273	JAQZGH000000000	Duck	Liver or Brain	China:Jiangsu,Fengxian	2021	Clade 1	166	98.31	0.16		100	2	1	1	1	1	2	23		64	512	64	4	8	8	64	32	32	<0.25	256	256	32	32	32	1	256	256	32	8		0	1	1	0	0	0	2	0	0
RCAD1280	JAQZGG000000000	Duck	Brain	China:Anhui,Mengcheng	2021	Clade 5	19	93.03	2.01		91	3	29	6	4	29	6	17		32	256	64	4	32	32	32	16	32	2	128	128	8	32	16	0.5	512	128	32	4		0	1	1	0	1	1	1	0	0
RCAD1281	JAQZGF000000000	Duck	Liver or Brain	China:Jiangsu,Fengxian	2021	Clade 5	19	92.92	1.92		91	3	29	6	4	29	6	17		32	256	256	4	4	32	32	8	16	<0.25	0.5	<0.25	4	32	8	<0.25	512	32	8	1		0	1	1	0	1	0	1	0	0
RCAD1282	JAQZGE000000000	Duck	Liver or Brain	China:Henan,Yongcheng	2021	Clade 10	268	95.28	0.94		96	6	6	15	26	8	15	18		16	128	8	4	4	16	8	16	64	1	0.5	<0.25	8	32	8	<0.25	256	64	8	0.5		0	1	1	0	0	1	1	0	0
RCAD1284	JAQZGD000000000	Duck	Brain	China:Anhui,Dangshan	2021	Clade 5	11	92.77	1.96		149	3	29	6	4	29	6	18		32	256	64	4	16	16	64	32	64	<0.25	64	16	32	32	8	<0.25	512	256	16	8		0	1	1	0	1	0	2	0	0
RCAD1285	JAQZGC000000000	Duck	Liver	China:Henan,Xiayi	2021	Clade 1	182	98.98	0.18		99	2	1	1	54	1	2	7		16	128	8	4	32	4	32	8	32	<0.25	256	256	8	32	32	4	512	128	32	4		0	1	1	0	0	0	2	0	0
RCAD1287	JAQZGB000000000	Duck	Brain	China:Henan,Minquan	2021	Clade 5	8	92.09	2.42		278	8	29	17	26	29	30	18		4	64	128	32	16	32	16	16	32	<0.25	512	512	16	16	4	<0.25	512	512	16	2		0	1	1	0	1	0	1	0	0
RCAD1288	JAQZGA000000000	Duck	Brain	China:Henan,Lankao	2021	Clade 1	137	99	0.79		257	2	1	1	1	1	53	7		8	128	16	4	32	8	16	8	16	<0.25	64	32	16	32	16	0.5	512	512	32	8		0	1	1	0	0	0	2	0	0
RCAD1289	JAQZFZ000000000	Duck	Brain	China:Henan,Xiayi	2021	Clade 9	254	98.82	0.14		221	24	1	2	54	2	2	6		32	256	16	4	32	16	64	16	32	<0.25	512	256	32	32	4	32	512	512	32	16		0	1	1	0	0	0	2	0	0
RCAD1292	JAQZFY000000000	Duck	Brain	China:Anhui,Dangshan	2021	Clade 5	11	92.77	1.96		149	3	29	6	4	29	6	18		32	256	64	8	32	16	128	16	32	<0.25	64	32	32	32	8	0.5	512	8	16	4		0	1	1	0	1	0	2	0	0
RCAD1293	JAQZFX000000000	Duck	Brain	China:Henan,Xiayi	2021	Clade 1	182	98.98	0.18		99	2	1	1	54	1	2	7		16	128	16	4	32	4	64	16	32	<0.25	256	256	8	32	16	0.5	512	512	32	4		0	1	1	0	0	0	2	0	0
RCAD1294	JAQZFW000000000	Duck	Brain	China:Henan,Xiayi	2021	Clade 1	149	99.03	0.07		4	2	1	1	1	1	2	7		32	512	128	4	2	32	8	32	16	2	0.5	<0.25	2	32	16	<0.25	256	512	8	0.5		0	1	1	0	1	0	1	0	0
RCAD1295	JAQZFV000000000	Duck	Brain	China:Anhui,Mengcheng	2021	Clade 5	19	93.03	2.01		91	3	29	6	4	29	6	17		16	128	64	16	64	16	1	4	4	<0.25	256	256	2	32	32	<0.25	512	512	32	8		0	1	1	0	1	1	1	0	0
RCAD1296	JAQZFU000000000	Duck	Brain	China:Anhui,Mengcheng	2021	Clade 1	149	99.03	0.07		4	2	1	1	1	1	2	7		16	128	64	16	32	16	1	4	2	<0.25	256	256	2	32	32	0.5	512	512	32	8		0	1	1	0	1	0	1	0	0
RCAD1297	JAQZFT000000000	Duck	Brain	China:Anhui,Dangshan	2021	Clade 1	128	98.85	0.1		282	2	1	1	1	1	20	7		32	128	128	8	64	16	128	16	64	<0.25	256	256	32	32	16	0.5	512	512	32	8		0	1	1	0	1	0	2	0	0
RCAD1298	JAQZFS000000000	Duck	Brain	China:Anhui,Xiaoxian	2021	Clade 5	9	92.21	2.42		278	8	29	17	26	29	30	18		4	32	32	16	16	2	4	4	<0.25	<0.25	256	256	8	16	4	<0.25	512	512	8	2		0	1	1	0	1	0	1	0	0
RCAD1299	JAQZFR000000000	Duck	Brain	China:Henan,Yongcheng	2021	Clade 5	42	92.2	1.78		284	3	29	8	26	29	6	18		16	128	128	16	32	16	2	4	4	<0.25	256	128	4	32	32	<0.25	512	512	32	4		0	1	1	0	1	0	2	0	0
RCAD1300	JAQZFQ000000000	Duck	Brain	China:Henan,Yongcheng	2021	Clade 1	181	98.98	0.18		99	2	1	1	54	1	2	7		8	64	16	8	32	32	128	16	64	<0.25	512	256	32	32	16	0.5	512	512	32	16		0	1	1	0	0	0	2	0	0
RCAD1301	JAQZFP000000000	Duck	Brain	China:Anhui,Dangshan	2021	Clade 5	37	91.14	2.04		224	3	29	23	26	29	30	25		32	512	256	4	4	2	32	0.5	16	<0.25	0.5	<0.25	4	32	32	32	512	32	16	2		0	1	1	0	1	0	1	0	0
RCAD1305	JAQZFO000000000	Duck	Brain	China:Anhui,Mengcheng	2021	Clade 1	183	98.98	0.18		99	2	1	1	54	1	2	7		4	64	4	4	32	8	64	16	16	<0.25	128	64	16	32	16	<0.25	512	64	32	8		0	1	1	0	0	0	2	0	0
RCAD1307	JAQZFN000000000	Duck	Brain	China:Anhui,Mengcheng	2021	Clade 5	19	93.03	2.01		91	3	29	6	4	29	6	17		64	512	256	4	32	64	32	16	16	2	64	32	8	32	16	0.5	256	256	16	4		0	1	1	0	1	1	1	0	0
RCAD1308	JAQZFM000000000	Duck	Brain	China:Henan,Yongcheng	2021	Clade 1	163	99.03	0.1		223	2	1	1	1	1	7	23		32	128	16	4	32	8	64	16	32	<0.25	64	64	32	32	32	0.5	512	512	32	8		0	1	1	0	0	0	3	0	0
RCAD1311	JAQZFL000000000	Duck	Brain	China:Henan,Yongcheng	2021	Clade 10	272	95.28	0.82		287	6	6	15	26	8	15	38		32	128	16	4	1	8	4	8	4	<0.25	0.5	<0.25	1	32	32	256	256	64	4	0.5		0	1	1	0	0	0	1	0	0
RCAD1312	JAQZFK000000000	Duck	Brain	China:Anhui,Xiaoxian	2021	Clade 10	272	95.28	0.82		96	6	6	15	26	8	15	18		16	128	8	4	2	8	4	2	4	<0.25	0.5	<0.25	1	64	8	<0.25	256	256	4	<0.25		0	1	1	0	0	0	1	0	0
RCAD1313	JAQZFJ000000000	Duck	Brain	China:Anhui,Xiaoxian	2021	Clade 5	19	93.03	2.01		91	3	29	6	4	29	6	17		64	256	32	4	1	64	16	32	16	2	0.5	<0.25	2	32	16	<0.25	512	64	4	1		0	1	1	0	1	1	1	0	0
RCAD1315	JAQZFI000000000	Duck	Brain	China:Anhui,Mengcheng	2021	Clade 10	273	95.28	0.85		96	6	6	15	26	8	15	18		8	32	16	16	16	8	64	16	32	<0.25	64	32	16	16	16	<0.25	256	64	32	4		0	1	1	0	0	0	1	0	0
RCAD1316	JAQZFH000000000	Duck	Brain	China:Anhui,Mengcheng	2021	Clade 1	148	99.03	0.07		4	2	1	1	1	1	2	7		32	128	64	16	16	16	1	2	2	<0.25	256	256	0.5	32	16	<0.25	512	512	32	8		0	1	1	0	1	0	1	0	0
RCAD1323	JAQZFG000000000	Duck	Brain	China:Anhui,Dangshan	2021	Clade 5	10	92.27	2.8		288	8	29	17	26	29	30	25		32	64	256	16	16	16	64	8	16	<0.25	512	512	16	32	4	8	>512	>512	16	2		0	1	1	0	1	0	1	0	0
RCAD1325	JAQZFF000000000	Duck	Brain	China:Henan	2021	Clade 1	181	98.98	0.18		99	2	1	1	54	1	2	7		16	64	8	4	8	16	64	4	32	<0.25	128	128	4	32	16	0.5	512	256	32	4		0	1	1	0	0	0	2	0	0
RCAD1327	JAQZFE000000000	Duck	Brain	China:Henan	2021	Clade 9	231	98.9	0.88		175	24	1	18	54	2	25	28		8	64	8	4	1	32	2	4	2	<0.25	256	64	1	32	16	1	256	4	8	1		0	1	1	0	0	0	1	0	0
RCAD1328	JAQZFD000000000	Duck	Brain	China:Anhui,Xiaoxian	2021	Clade 1	129	98.85	0.1		98	2	1	1	1	1	24	7		64	256	128	32	32	32	64	32	128	<0.25	256	128	32	32	32	1	512	256	64	8		0	1	1	0	1	0	2	0	0
RCAD1329	JAQZFC000000000	Duck	Brain	China:Jiangsu,Fengxian	2021	Clade 9	231	98.9	0.88		175	24	1	18	54	2	25	28		8	32	2	4	1	64	<0.25	2	<0.25	<0.25	128	32	1	32	8	1	256	128	8	0.5		0	1	1	0	0	0	1	0	0
RCAD1330	JAQZFB000000000	Duck	Brain	China:Jiangsu,Fengxian	2021	Clade 9	234	98.93	0.92		175	24	1	18	54	2	25	28		8	64	4	16	16	32	1	8	2	<0.25	128	32	2	32	16	2	256	256	16	2		0	1	1	0	0	0	1	0	0
RCAD1331	JAQZFA000000000	Duck	Brain	China:Anhui,Mengcheng	2021	Clade 10	277	95.19	1.54		292	6	6	15	26	8	48	10		32	128	16	8	16	32	128	32	64	<0.25	64	16	32	64	32	128	256	512	32	16		0	1	1	0	0	0	1	0	0
RCAD1332	JAQZEZ000000000	Duck	Brain	China:Henan	2021	Clade 1	183	98.98	0.18		99	2	1	1	54	1	2	7		16	64	32	8	16	32	64	16	16	<0.25	256	256	32	32	16	2	512	256	32	8		0	1	1	0	1	0	3	0	0
RCAD1333	JAQZEY000000000	Duck	Liver or Brain	China:Shandong,Jining	2021	Clade 10	268	95.28	0.94		96	6	6	15	26	8	15	18		16	256	8	4	2	16	4	8	8	<0.25	0.5	<0.25	2	32	8	<0.25	256	256	8	0.5		0	1	1	0	0	0	1	0	0
RCAD1334	JAQZEX000000000	Duck	Liver or Brain	China:Shandong,Laiwu	2021	Clade 1	139	98.07	0.07		4	2	1	1	1	1	2	7		16	64	128	64	16	32	2	32	4	<0.25	128	32	4	32	16	2	256	>512	32	8		0	1	1	0	0	0	1	0	0
RCAD1336	JAQZEW000000000	Duck	Liver or Brain	China:Shandong,Jining	2021	Clade 10	268	95.28	0.94		293	6	6	15	26	8	15	46		32	256	16	4	1	16	4	8	8	<0.25	0.5	<0.25	4	32	4	2	256	128	8	1		0	1	1	0	0	0	1	0	0
RCAD1339	JAQZEV000000000	Duck	Liver or Brain	China:Sichuan,Mianyang	2021	Clade 8	284	90.64	0.97		294	17	18	34	12	18	38	49		32	64	8	8	16	16	64	8	32	<0.25	512	256	8	64	16	1	512	256	32	4		0	1	1	0	1	0	2	0	0
RCAD1341	JAQZEU000000000	Duck	Liver or Brain	China:Sichuan,Meishan	2021	Clade 1	153	99.03	0.03		4	2	1	1	1	1	2	7		64	256	256	4	1	32	2	16	8	<0.25	128	128	2	32	16	<0.25	512	>512	32	8		0	1	1	0	1	0	1	0	0
RCAD1346	JAQZET000000000	Duck	Liver or Brain	China:Hubei,Xiaogan	2021	Clade 5	24	92.75	1.98		91	3	29	6	4	29	6	17		64	256	256	4	2	1	16	0.5	4	<0.25	0.5	<0.25	2	32	8	<0.25	512	256	16	4		0	1	1	0	1	0	1	0	0
RCAD1350	JAQZES000000000	Duck	Liver or Brain	China:Hubei,Xiaogan	2021	Clade 5	24	92.78	1.98		91	3	29	6	4	29	6	17		64	512	256	4	1	1	8	<0.25	8	<0.25	0.5	<0.25	2	32	8	<0.25	256	64	8	2		0	1	1	0	1	0	1	0	0
RCAD1354	JAQZER000000000	Duck	Liver or Brain	China:Sichuan,Meishan	2021	Clade 1	176	99	0.07		34	2	1	1	1	1	2	31		64	512	32	32	2	8	64	8	32	<0.25	64	32	8	32	32	64	512	>512	32	4		0	1	1	0	0	0	2	0	0
RCAD1355	JAQZEQ000000000	Duck	Liver or Brain	China:Sichuan,Deyang	2021	Clade 10	275	95.86	2.02		295	6	6	15	26	8	39	6		32	128	16	4	16	16	128	8	32	<0.25	<0.25	<0.25	16	32	8	64	256	64	16	2		0	1	1	0	0	0	2	0	0
RCAD1358	JAQZEP000000000	Duck	Throat	China:Sichuan,Mianyang	2021	Clade 8	285	91.57	2.42		296	17	19	38	12	20	38	50		64	512	256	32	16	64	128	64	64	<0.25	128	64	32	64	32	128	512	>512	16	4		0	1	1	0	1	0	1	0	0
RCAD1361	JAQZEO000000000	Duck	Throat	China:Hubei,Xiaogan	2021	Clade 11	226	96.41	2.53		297	10	6	25	9	10	28	35		32	128	16	8	2	<0.25	2	<0.25	0.5	<0.25	1	2	2	16	4	<0.25	256	16	4	1		0	1	1	0	0	0	1	0	0
RCAD1362	JAQZEN000000000	Duck	Throat	China:Hubei,Xiaogan	2021	Clade 11	226	96.41	2.53		297	10	6	25	9	10	28	35		8	16	8	2	1	0.5	<0.25	<0.25	0.5	<0.25	<0.25	<0.25	2	8	0.5	<0.25	256	4	1	<0.25		0	1	1	0	0	0	1	0	0
RCAD1432	JAQZEM000000000	Duck	Throat	China:Sichuan,Mianyang	2021	Clade 11	221	92.37	2.51		299	9	9	22	8	10	23	62		8	16	1	8	2	2	<0.25	<0.25	<0.25	<0.25	128	64	<0.25	32	2	<0.25	512	128	8	2		0	1	1	0	0	0	0	0	0
RCAD1433	JAQZEL000000000	Duck	Throat	China:Sichuan,Mianyang	2021	Clade 11	223	92.37	2.51		300	9	9	22	8	10	23	25		8	64	4	8	2	8	1	2	<0.25	<0.25	128	128	0.5	32	8	32	512	64	8	2		0	1	1	0	0	0	0	0	0
RCAD1434	JAQZEK000000000	Duck	Throat	China:Sichuan,Mianyang	2021	Clade 11	222	92.37	2.41		300	9	9	22	8	10	23	25		16	64	4	8	2	4	<0.25	<0.25	<0.25	<0.25	256	32	0.5	32	8	32	512	8	8	2		0	1	1	0	0	0	0	0	0
RCAD1436	JAQZEJ000000000	Duck	Throat	China:Sichuan,Ya'an	2021	Clade 11	230	95.52	0.96		302	19	6	36	14	19	35	8		8	64	8	4	2	<0.25	2	<0.25	1	<0.25	1	<0.25	<0.25	32	4	<0.25	512	128	8	2		0	1	1	0	0	0	0	0	0
RCAD1437	JAQZEI000000000	Duck	Throat	China:Sichuan,Ya'an	2021	Clade 11	225	91.51	1.03		303	27	23	47	20	31	55	67		64	512	256	16	8	64	64	32	16	<0.25	128	64	32	32	32	128	512	>512	16	4		0	1	1	0	0	0	0	0	0
[truncated: 22 more columns]

## Sheet: Table S2
Table S2. The consistency of acquired ARGs and resistance phenotype
ARGs/ARMs	Antibiotics	True Resistance	Error Resistance	Error Sensitive	Ture Sensitive	Kappa index	P value	level of agreement	Coincidence Rate(%)
floR	Florfenicol	170	5	33	209	0.82	0	Almost perfect	90.89
erm(F)	Azithromycin	277	6	29	105	0.8	0	Substantial	91.61
catB	Chloramphenicol	110	10	28	269	0.79	0	Substantial	90.89
erm(F)	Erythromycin	280	3	45	89	0.71	0	Substantial	88.49
rpoB(Arg494Lys)	Rifampin	95	3	86	233	0.54	0	Moderate	78.66
gyrA(Ser83Ile)	Ofloxacin	328	3	59	27	0.4	0	Moderate	85.13
gyrA(Ser83Ile)	Norfloxacin	330	1	71	15	0.25	0	Fair	82.73
aadS	Streptomycin	164	4	176	73	0.23	0	Fair	56.83
blaOXA	Cefalotin	318	70	11	18	0.23	0	Fair	80.58
blaOXA	Cefepime	276	112	6	23	0.19	0	Slight	71.7
floR	Chloramphenicol	76	99	62	180	0.18	0	Slight	61.39
blaOXA	Cefotaxime	290	98	10	19	0.17	0.01	Slight	74.1
tet(X2)	Tetracycline	237	22	123	35	0.16	0	Slight	65.23
blaRASA	Cefalotin	150	18	179	70	0.15	0	Slight	52.76
blaOXA	Ceftazidime	235	153	4	25	0.14	0.01	Slight	62.35
blaRASA	Cefotaxime	137	31	163	86	0.14	0	Slight	53.48
catB	Florfenicol	73	47	130	167	0.14	0	Slight	57.55
tet(X2)	Tigecycline	239	20	130	28	0.12	0.03	Slight	64.03
bla	Oxacillin	19	12	121	265	0.11	0.04	Slight	68.11
arr	Rifampin	40	30	141	206	0.1	0.03	Slight	58.99
ere(D)	Erythromycin	69	3	256	89	0.09	0	Slight	37.89
blaOXA	Ampicillin	133	255	1	28	0.06	0.04	Slight	38.61
aadS	Kanamycin	168	0	233	16	0.05	0.1	Slight	44.12
bla	Cefotaxime	29	2	271	115	0.05	0.08	Slight	34.53
bla	Ceftazidime	24	7	215	171	0.05	0.11	Slight	46.76
blaOXA	Oxacillin	137	251	3	26	0.05	0.08	Slight	39.09
bla	Cefalotin	31	0	298	88	0.04	0.07	Slight	28.54
bla	Cefepime	27	4	255	131	0.04	0.11	Slight	37.89
aadS	Gentamicin	160	8	228	21	0.03	0.23	Slight	43.41
tet(X5)	Tigecycline	117	10	252	38	0.03	0.17	Slight	37.17
tet(X5)	Tetracycline	113	14	247	43	0.03	0.25	Slight	37.41
blaRASA-1	Cefalotin	50	9	279	79	0.02	0.23	Slight	30.94
ere(D)	Azithromycin	55	17	251	94	0.02	0.33	Slight	35.73
aph(3')	Streptomycin	6	0	334	77	0.01	0.39	Slight	19.9
blaRAA-1	Ampicillin	1	1	133	282	0.01	0.47	Slight	67.87
blaRASA	Cefoxitin	1	167	0	249	0.01	0.45	Slight	59.95
cfxA	Ampicillin	1	0	133	283	0.01	0.44	Slight	68.11
erm	Azithromycin	3	0	303	111	0.01	0.43	Slight	27.34
tet(X4)	Tigecycline	65	7	304	41	0.01	0.39	Slight	25.42
aadA1	Gentamicin	1	0	387	29	0	0.49	Slight	7.19
aadA1	Streptomycin	1	0	339	77	0	0.48	Slight	18.71
aadA1	Kanamycin	1	0	400	16	0	0.49	Slight	4.08
aph(3')	Gentamicin	6	0	382	29	0	0.44	Slight	8.39
aph(3')	Kanamycin	6	0	395	16	0	0.46	Slight	5.28
bla	Cefoxitin	0	31	1	385	0	0.51	No	92.33
blaOXA	Cefoxitin	1	387	0	29	0	0.49	Slight	7.19
blaRAA-1	Oxacillin	1	1	139	276	0	0.47	Slight	66.43
blaRAA-1	Cefoxitin	0	2	1	414	0	0.5	No	99.28
blaRAA-1	Cefalotin	2	0	327	88	0	0.46	Slight	21.58
blaRAA-1	Cefotaxime	2	0	298	117	0	0.45	Slight	28.54
blaRAA-1	Ceftazidime	1	1	238	177	0	0.51	No	42.69
blaRAA-1	Cefepime	1	1	281	134	0	0.53	No	32.37
blaRASA-1	Cefoxitin	0	59	1	357	0	0.52	No	85.61
blaRASA-1	Cefotaxime	42	17	258	100	0	0.54	No	34.05
cfxA	Oxacillin	0	1	140	276	0	0.53	No	66.19
cfxA	Cefoxitin	0	1	1	415	0	0.5	No	99.52
cfxA	Cefalotin	1	0	328	88	0	0.48	Slight	21.34
cfxA	Cefotaxime	1	0	299	117	0	0.48	Slight	28.3
cfxA	Ceftazidime	1	0	238	178	0	0.47	Slight	42.93
cfxA	Cefepime	1	0	281	135	0	0.47	Slight	32.61
erm	Erythromycin	3	0	322	92	0	0.44	Slight	22.78
mef(En2)	Erythromycin	1	0	324	92	0	0.48	Slight	22.3
mef(En2)	Azithromycin	1	0	305	111	0	0.48	Slight	26.86
ranA	Gentamicin	387	29	1	0	0	0.51	No	92.81
ranA	Streptomycin	339	77	1	0	0	0.52	No	81.29
ranA	Kanamycin	400	16	1	0	0	0.51	No	95.92
ranB	Gentamicin	388	29	0	0	0	0.51	No	93.05
ranB	Streptomycin	340	77	0	0	0	0.51	No	81.53
ranB	Kanamycin	401	16	0	0	0	0.51	No	96.16
tet(X4)	Tetracycline	62	10	298	47	0	0.51	No	26.14
bla	Ampicillin	9	22	125	261	-0.01	0.58	No	64.75
blaRASA	Ceftazidime	95	73	144	105	-0.01	0.6	No	47.96
rpoB(Val382Ile)	Rifampin	2	5	179	231	-0.01	0.58	No	55.88
tet(Q)	Tigecycline	3	3	366	45	-0.01	0.75	No	11.51
tet(Q)	Tetracycline	4	2	356	55	-0.01	0.63	No	14.15
blaRASA	Cefepime	107	61	175	74	-0.06	0.9	No	43.41
blaRASA	Oxacillin	49	119	91	158	-0.08	0.93	No	49.64
blaRASA-1	Cefepime	29	30	253	105	-0.08	0.99	No	32.13
blaRASA-1	Oxacillin	13	46	127	231	-0.09	0.92	No	58.51
blaRASA-1	Ampicillin	12	47	122	236	-0.09	0.92	No	59.47
blaRASA-1	Ceftazidime	20	39	219	139	-0.12	1	No	38.13
rpoB(His491Asn)	Rifampin	67	118	114	118	-0.13	1	No	44.36
rpoB(Ser539Tyr)	Rifampin	11	43	170	193	-0.13	0.99	No	48.92
blaRASA	Ampicillin	37	131	97	152	-0.18	1	No	45.32
Note: “-” implies that data is unsuitable for Kappa test.
True Resistance: Antimicrobial resistant phenotype resistant with corresponding AGRs/ARMs.
Error Resistance: Antimicrobial resistant phenotype susceptible but with corresponding AGRs/ARMs.
Error Sensitive: Antimicrobial resistant phenotype resistant but without corresponding AGRs/ARMs.
Ture Sensitive: Antimicrobial resistant phenotype susceptible and without corresponding AGRs/ARMs.
Coincidence Rate: The ratio of the true resistance and true sensitive to the total number of strains.
No agreement (kappa index≤ 0), None or slight (kappa index =0.00-0.20), Fair agreement (kappa index =0.21-0.40), Moderate agreement (kappa index =0.41-0.60), Substantial agreement (kappa index =0.61-0.80), and Almost perfect or Perfect agreement (kappa index =0.81-1).

## Sheet: Table S3
Table S3 Enrichment analysis of antibiotic resistance gene categories based on phylogenetic lineages
Clades	Class of ARGs	No. of strain with ARGs in clade	No. of strain with ARGs in other clades	No. of strain without ARGs in clade	No. of strain without ARGs in other clades	Odds ratio	p value	FDR
Clade5	Aminoglycoside	54	115	4	244	28.4326	1.63219e-19	1.25679e-17
Clade5	Macrolide	17	286	41	73	0.106567	8.35889e-14	3.21817e-12
Clade1	Macrolide	153	150	20	94	4.77688	4.56036e-10	1.17049e-08
Clade5	Phenicol	12	217	46	142	0.171421	2.09465e-08	4.0322e-07
Clade4	Lincosamide	19	92	7	299	8.76377	4.0721e-07	6.27103e-06
Clade7	Beta-Lactam	2	399	5	11	0.0116817	8.54865e-07	9.40352e-06
Clade9	Tetracycline	31	349	15	22	0.131411	7.45697e-07	9.40352e-06
Clade5	Lincosamide	2	109	56	250	0.0821931	1.66356e-06	1.60117e-05
Clade1	Lincosamide	27	84	146	160	0.353102	1.69556e-05	0.000145065
Clade1	Rifamycin	45	25	128	219	3.07099	3.07395e-05	0.000236694
Clade1	Tetracycline	169	211	4	33	6.58496	3.54998e-05	0.000248499
Clade6	Macrolide	2	301	10	104	0.0696091	6.73728e-05	0.000432309
Clade2	Lincosamide	27	84	28	278	3.18071	0.000127384	0.000754506
Clade1	Beta-Lactam	173	228	0	16	Inf	0.000308588	0.00169723
Clade6	Phenicol	1	228	11	177	0.0709115	0.0016136	0.00776546
Clade7	Tetracycline	3	377	4	33	0.0666623	0.00152706	0.00776546
Clade1	Aminoglycoside	55	114	118	130	0.532321	0.00240253	0.010882
Clade4	Macrolide	25	278	1	113	10.1308	0.00286555	0.0122582
Clade8	Lincosamide	8	103	4	302	5.83377	0.00375252	0.0152076
Clade11	Macrolide	4	299	8	106	0.178145	0.00452379	0.0174166
Clade1	Phenicol	109	120	64	124	1.75753	0.00531067	0.0194725
Clade11	Beta-Lactam	9	392	3	13	0.100955	0.00828378	0.0245327
Clade11	Phenicol	2	227	10	178	0.157458	0.00793609	0.0245327
Clade4	Phenicol	21	208	5	183	3.68487	0.00726949	0.0245327
Clade6	Beta-Lactam	9	392	3	13	0.100955	0.00828378	0.0245327
Clade9	Lincosamide	20	91	26	280	2.36127	0.00812687	0.0245327

## Sheet: Table S4
Table S4 Enrichment analysis of antibiotic resistance genes based on phylogenetic lineages
Clades	ARGs	No. of strain with ARGs in clade	No. of strain with ARGs in other clades	No. of strain without ARGs in clade	No. of strain without ARGs in other clades	Odds ratio	p value	FDR
Clade1	tet(X2)	160	99	13	145	17.8945	5.15892e-30	9.07971e-28
Clade4	bla	21	10	5	381	150.977	2.08757e-23	1.83706e-21
Clade9	tet(X2)	0	259	46	112	0	3.67826e-22	2.15791e-20
Clade5	aadS	54	114	4	245	28.7977	1.1283e-19	4.96451e-18
Clade1	erm(F)	152	131	21	113	6.21652	3.18143e-14	1.11986e-12
Clade4	ere(D)	20	52	6	339	21.4545	4.91709e-12	1.44235e-10
Clade5	erm(F)	17	266	41	93	0.14577	1.00604e-10	2.52948e-09
Clade4	catB	21	99	5	292	12.2995	1.89945e-08	4.17879e-07
Clade11	blaOXA	4	384	8	21	0.0280969	8.3119e-08	1.62544e-06
Clade2	ere(D)	25	47	30	315	5.55194	1.0612e-07	1.86771e-06
Clade4	lnu(H)	19	91	7	300	8.88899	3.44823e-07	5.51717e-06
Clade1	floR	98	77	75	167	2.82647	4.16122e-07	6.10312e-06
Clade1	bla	1	30	172	214	0.0416491	1.31497e-06	1.78027e-05
Clade5	lnu(H)	2	108	56	251	0.0832845	1.76544e-06	2.21941e-05
Clade6	blaOXA	5	383	7	22	0.0419464	2.34862e-06	2.75572e-05
Clade4	tet(X5)	19	108	7	283	7.07231	4.59511e-06	5.05462e-05
Clade8	aph(3')	4	2	8	403	93.7197	5.79502e-06	5.8926e-05
Clade9	tet(X5)	28	99	18	272	4.25615	6.02652e-06	5.8926e-05
Clade7	blaOXA	2	386	5	24	0.0255561	2.20084e-05	0.000203867
Clade1	lnu(H)	27	83	146	161	0.359574	2.63939e-05	0.000232266
Clade1	arr	45	25	128	219	3.07099	3.07395e-05	0.000257626
Clade1	tet(X5)	34	93	139	151	0.398017	5.92342e-05	0.000473874
Clade2	tet(X4)	21	51	34	311	3.75056	6.44002e-05	0.000492801
Clade2	lnu(H)	27	83	28	279	3.23039	0.000113587	0.000832969
Clade5	catB	5	115	53	244	0.200731	0.000131387	0.000924963
Clade5	ere(D)	1	71	57	288	0.0713853	0.000139476	0.000944148
Clade1	ere(D)	16	56	157	188	0.342943	0.000216313	0.00141004
Clade4	blaRASA	2	166	24	225	0.113381	0.000275887	0.00173414
Clade5	floR	12	163	46	196	0.314471	0.000314627	0.00187893
Clade6	erm(F)	2	281	10	124	0.0888016	0.000320273	0.00187893
Clade2	tet(X5)	6	121	49	241	0.244527	0.00045528	0.00258481
Clade8	ere(D)	7	65	5	340	7.26943	0.00133818	0.00736001
Clade1	blaOXA	169	219	4	25	4.80847	0.00145067	0.00773689
Clade11	tet(X2)	2	257	10	148	0.115721	0.00150506	0.00779091
Clade1	aadS	54	114	119	130	0.518285	0.00166852	0.00815719
Clade9	ere(D)	1	71	45	300	0.0941691	0.00165309	0.00815719
Clade11	floR	0	175	12	230	0	0.00174303	0.00829117
Clade11	erm(F)	3	280	9	125	0.149556	0.00253657	0.0114471
Clade9	blaRASA-1	14	45	32	326	3.15771	0.00250232	0.0114471
Clade7	tet(Q)	2	4	5	406	38.56	0.00351629	0.0151137
Clade8	lnu(H)	8	102	4	303	5.91009	0.00352081	0.0151137
Clade2	tet(X2)	24	235	31	127	0.419321	0.00422464	0.0177033
Clade9	catB	22	98	24	273	2.54704	0.00508061	0.0207951
Clade9	lnu(H)	20	90	26	281	2.39591	0.00757523	0.0303009
Clade8	tet(X2)	3	256	9	149	0.194781	0.0122916	0.0480737
